# Supplementary material for: ReadItAndKeep: rapid decontamination of SARS-CoV-2 sequencing reads
Source: Bioinformatics. 2022 May 13;38(12):3291–3. doi: 10.1093/bioinformatics/btac311 (PMC9191204; doi:10.1093/bioinformatics/btac311)
Supplement: btac311_Supplementary_Data [file btac311_supplementary_data.zip]

Archive with 4 entries (4 files):
- riak.20220225.suppl.pdf
- supplementary_table_1.tsv
- supplementary_table_2.tsv
- supplementary_table_3.tsv
