# Supplementary material for: ReadItAndKeep: rapid decontamination of SARS-CoV-2 sequencing reads
Source: Bioinformatics. 2022 May 13;38(12):3291–3. doi: 10.1093/bioinformatics/btac311 (PMC9191204; doi:10.1093/bioinformatics/btac311)
Supplement: btac311_Supplementary_Data [file btac311_supplementary_data.zip › supplementary_table_1.tsv]

Dataset	Query_reads	Sequencing_tech	Number_of_reads	Tool	Reads_kept	Wall_clock	RAM
Human_kmers_ref_with_polyA	k75	NA	3182668318	ReadItAndKeep	90469	5144.0	6712.0
Human_kmers_ref_with_polyA	k150	NA	3181197226	ReadItAndKeep	0	9134.0	6252.0
Human_kmers	k75	NA	3182668318	Dehumanizer	24275098	304924.0	31107532.0
Human_kmers	k75	NA	3182668318	ReadItAndKeep	0	4965.0	5912.0
Human_kmers	k150	NA	3181197226	Dehumanizer	1088923	439907.0	31104716.0
Human_kmers	k150	NA	3181197226	ReadItAndKeep	0	8950.0	5868.0
Human_1000G	ERR3239334	Illumina	758135204	Dehumanizer	6687708	150437.0	11953652.0
Human_1000G	ERR3239334	Illumina	758135204	ReadItAndKeep	0	3542.78	6096.0
Human_1000G	ERR3239480	Illumina	753247448	Dehumanizer	4980219	153009.0	11953624.0
Human_1000G	ERR3239480	Illumina	753247448	ReadItAndKeep	0	3449.73	6024.0
Human_1000G	ERR3239491	Illumina	720104180	Dehumanizer	7308668	161447.0	11936560.0
Human_1000G	ERR3239491	Illumina	720104180	ReadItAndKeep	0	3466.6	5868.0
Human_1000G	ERR3239492	Illumina	759850438	Dehumanizer	6014839	152505.0	11955968.0
Human_1000G	ERR3239492	Illumina	759850438	ReadItAndKeep	0	3470.78	6012.0
Human_1000G	ERR3239832	Illumina	728872364	Dehumanizer	6123282	144498.0	11943056.0
Human_1000G	ERR3239832	Illumina	728872364	ReadItAndKeep	0	3321.08	7812.0
Human_1000G	ERR3240184	Illumina	812240132	Dehumanizer	5856477	160062.0	11981024.0
Human_1000G	ERR3240184	Illumina	812240132	ReadItAndKeep	0	3678.0	8128.0
Human_1000G	ERR3240193	Illumina	801272652	Dehumanizer	5714133	159627.0	11972448.0
Human_1000G	ERR3240193	Illumina	801272652	ReadItAndKeep	0	3632.0	8128.0
Human_1000G	ERR3240223	Illumina	732782248	Dehumanizer	5148409	160396.0	11942964.0
Human_1000G	ERR3240223	Illumina	732782248	ReadItAndKeep	0	3428.95	6096.0
Human_1000G	ERR3239893	Illumina	755077300	Dehumanizer	5747742	165996.0	11953176.0
Human_1000G	ERR3239893	Illumina	755077300	ReadItAndKeep	0	3439.12	5960.0
Human_1000G	ERR3239894	Illumina	755852262	Dehumanizer	8107625	172375.0	11955100.0
Human_1000G	ERR3239894	Illumina	755852262	ReadItAndKeep	0	3547.17	6072.0
Human_1000G	ERR3239557	Illumina	722484412	Dehumanizer	6434667	145623.0	11935364.0
Human_1000G	ERR3239557	Illumina	722484412	ReadItAndKeep	0	3298.37	5788.0
Human_1000G	ERR3239997	Illumina	742828056	Dehumanizer	6897987	154275.0	11950096.0
Human_1000G	ERR3239997	Illumina	742828056	ReadItAndKeep	0	3548.22	6108.0
Human_1000G	ERR3239683	Illumina	834666436	Dehumanizer	8506896	163044.0	11991036.0
Human_1000G	ERR3239683	Illumina	834666436	ReadItAndKeep	0	3845.0	5792.0
Human_1000G	ERR3241843	Illumina	776192472	Dehumanizer	7272247	149674.0	11966748.0
Human_1000G	ERR3241843	Illumina	776192472	ReadItAndKeep	0	3530.95	6056.0
Human_1000G	ERR3241862	Illumina	834477356	Dehumanizer	5753671	178756.0	11990428.0
Human_1000G	ERR3241862	Illumina	834477356	ReadItAndKeep	0	3746.0	8092.0
Human_1000G	ERR3242189	Illumina	748369992	Dehumanizer	6309910	157260.0	11948412.0
Human_1000G	ERR3242189	Illumina	748369992	ReadItAndKeep	0	3404.08	5972.0
Human_1000G	ERR3242199	Illumina	725236972	Dehumanizer	6233348	156502.0	11939852.0
Human_1000G	ERR3242199	Illumina	725236972	ReadItAndKeep	0	3303.89	6060.0
Human_1000G	ERR3242202	Illumina	745978896	Dehumanizer	16076398	244875.0	11951996.0
Human_1000G	ERR3242202	Illumina	745978896	ReadItAndKeep	0	3433.1	7812.0
Human_1000G	ERR3242208	Illumina	742124154	Dehumanizer	4966264	237683.0	11952768.0
Human_1000G	ERR3242208	Illumina	742124154	ReadItAndKeep	0	3476.82	5972.0
Human_1000G	ERR3242540	Illumina	768224688	Dehumanizer	6759518	157796.0	11959800.0
Human_1000G	ERR3242540	Illumina	768224688	ReadItAndKeep	0	3606.0	6004.0
Human_1000G	ERR3242892	Illumina	745108738	Dehumanizer	5749670	162143.0	11947740.0
Human_1000G	ERR3242892	Illumina	745108738	ReadItAndKeep	0	3498.3	6108.0
Human_1000G	ERR3242910	Illumina	685294482	Dehumanizer	4734251	131033.0	11916120.0
Human_1000G	ERR3242910	Illumina	685294482	ReadItAndKeep	0	3218.93	6028.0
Human_1000G	ERR3242214	Illumina	1085694008	Dehumanizer	9480015	205916.0	12114600.0
Human_1000G	ERR3242214	Illumina	1085694008	ReadItAndKeep	0	4656.0	8056.0
Human_1000G	ERR3242585	Illumina	734527092	Dehumanizer	7218084	244921.0	11943096.0
Human_1000G	ERR3242585	Illumina	734527092	ReadItAndKeep	0	3453.14	6048.0
Human_1000G	ERR3242940	Illumina	713822738	Dehumanizer	5226252	253411.0	11936176.0
Human_1000G	ERR3242940	Illumina	713822738	ReadItAndKeep	0	3250.76	5784.0
Human_1000G	ERR3242627	Illumina	717934962	Dehumanizer	9066848	144582.0	11937700.0
Human_1000G	ERR3242627	Illumina	717934962	ReadItAndKeep	0	3497.93	7816.0
Human_1000G	ERR3242642	Illumina	872064342	Dehumanizer	9289025	166106.0	12011404.0
Human_1000G	ERR3242642	Illumina	872064342	ReadItAndKeep	0	4076.0	8060.0
Human_ONT_NA12878	NA12878	ONT	15666887	Dehumanizer	1610991	575470.0	11099096.0
Human_ONT_NA12878	NA12878	ONT	15666887	ReadItAndKeep	0	6193.0	249004.0
SARS-CoV-2_kmers	k75	NA	29796	Dehumanizer	29796	47.98	11576176.0
SARS-CoV-2_kmers	k75	NA	29796	ReadItAndKeep	29796	0.26	6768.0
SARS-CoV-2_kmers	k150	NA	29721	Dehumanizer	29721	48.04	11576368.0
SARS-CoV-2_kmers	k150	NA	29721	ReadItAndKeep	29721	0.33	6772.0
SARS-CoV-2	ERR4084927	ONT	552941	Dehumanizer	552941	89.89	8574600.0
SARS-CoV-2	ERR4084927	ONT	552941	ReadItAndKeep	552924	50.89	8660.0
SARS-CoV-2	ERR4091650	ONT	240006	Dehumanizer	240006	62.87	8574524.0
SARS-CoV-2	ERR4091650	ONT	240006	ReadItAndKeep	239996	24.03	8780.0
SARS-CoV-2	ERR4204579	ONT	89026	Dehumanizer	89026	49.85	8575236.0
SARS-CoV-2	ERR4204579	ONT	89026	ReadItAndKeep	89023	8.21	6836.0
SARS-CoV-2	ERR4209205	ONT	717629	Dehumanizer	717629	102.75	8574436.0
SARS-CoV-2	ERR4209205	ONT	717629	ReadItAndKeep	717606	60.41	6888.0
SARS-CoV-2	ERR4210021	ONT	306417	Dehumanizer	306417	67.16	8580312.0
SARS-CoV-2	ERR4210021	ONT	306417	ReadItAndKeep	306413	27.31	6868.0
SARS-CoV-2	ERR4239294	ONT	178378	Dehumanizer	178378	54.97	8576428.0
SARS-CoV-2	ERR4239294	ONT	178378	ReadItAndKeep	178377	16.86	6848.0
SARS-CoV-2	ERR4241392	ONT	848539	Dehumanizer	848539	119.96000000000001	8575172.0
SARS-CoV-2	ERR4241392	ONT	848539	ReadItAndKeep	848491	75.35	6628.0
SARS-CoV-2	ERR4242692	ONT	890051	Dehumanizer	890051	115.83	8579524.0
SARS-CoV-2	ERR4242692	ONT	890051	ReadItAndKeep	890001	74.63	6640.0
SARS-CoV-2	ERR4243627	ONT	35680	Dehumanizer	35680	39.21	8574584.0
SARS-CoV-2	ERR4243627	ONT	35680	ReadItAndKeep	35670	3.42	6780.0
SARS-CoV-2	ERR4305462	ONT	35375	Dehumanizer	35375	49.29	8574528.0
SARS-CoV-2	ERR4305462	ONT	35375	ReadItAndKeep	35233	3.92	6868.0
SARS-CoV-2	ERR4305780	ONT	39281	Dehumanizer	39281	49.49	8575372.0
SARS-CoV-2	ERR4305780	ONT	39281	ReadItAndKeep	39114	4.55	6624.0
SARS-CoV-2	ERR4305844	ONT	757243	Dehumanizer	757243	117.25	8574516.0
SARS-CoV-2	ERR4305844	ONT	757243	ReadItAndKeep	755785	73.53	6864.0
SARS-CoV-2	ERR4305951	ONT	197480	Dehumanizer	197480	64.81	8574364.0
SARS-CoV-2	ERR4305951	ONT	197480	ReadItAndKeep	197340	18.66	6856.0
SARS-CoV-2	ERR4363399	ONT	311540	Dehumanizer	311540	75.09	8576432.0
SARS-CoV-2	ERR4363399	ONT	311540	ReadItAndKeep	311530	30.49	8672.0
SARS-CoV-2	ERR4363536	ONT	39227	Dehumanizer	39227	47.88	8575328.0
SARS-CoV-2	ERR4363536	ONT	39227	ReadItAndKeep	39227	3.72	6848.0
SARS-CoV-2	ERR4363643	ONT	37940	Dehumanizer	37940	48.22	8574596.0
SARS-CoV-2	ERR4363643	ONT	37940	ReadItAndKeep	37940	3.55	6856.0
SARS-CoV-2	ERR4364574	ONT	117787	Dehumanizer	117787	54.53	8574780.0
SARS-CoV-2	ERR4364574	ONT	117787	ReadItAndKeep	117785	11.3	6968.0
SARS-CoV-2	ERR4364663	ONT	405415	Dehumanizer	405415	86.91	8574480.0
SARS-CoV-2	ERR4364663	ONT	405415	ReadItAndKeep	405406	37.69	6860.0
SARS-CoV-2	ERR4364732	ONT	100799	Dehumanizer	100799	55.01	8574600.0
SARS-CoV-2	ERR4364732	ONT	100799	ReadItAndKeep	100796	10.39	6940.0
SARS-CoV-2	ERR4364862	ONT	283069	Dehumanizer	283069	70.73	8574656.0
SARS-CoV-2	ERR4364862	ONT	283069	ReadItAndKeep	283062	27.76	8908.0
SARS-CoV-2	ERR4364927	ONT	301681	Dehumanizer	301681	72.35	8574500.0
SARS-CoV-2	ERR4364927	ONT	301681	ReadItAndKeep	301677	28.55	8656.0
SARS-CoV-2	ERR4366086	ONT	201229	Dehumanizer	201228	71.22	8577640.0
SARS-CoV-2	ERR4366086	ONT	201229	ReadItAndKeep	201228	20.9	6904.0
SARS-CoV-2	ERR4366890	ONT	28374	Dehumanizer	28374	49.49	8575956.0
SARS-CoV-2	ERR4366890	ONT	28374	ReadItAndKeep	28372	2.75	8736.0
SARS-CoV-2	ERR4439495	ONT	81299	Dehumanizer	81299	53.7	8579008.0
SARS-CoV-2	ERR4439495	ONT	81299	ReadItAndKeep	81297	5.6	6632.0
SARS-CoV-2	ERR4439764	ONT	140399	Dehumanizer	140399	63.17	8577896.0
SARS-CoV-2	ERR4439764	ONT	140399	ReadItAndKeep	140396	13.45	6924.0
SARS-CoV-2	ERR4440432	ONT	37895	Dehumanizer	37895	50.33	8573000.0
SARS-CoV-2	ERR4440432	ONT	37895	ReadItAndKeep	37895	3.79	6708.0
SARS-CoV-2	ERR4440508	ONT	83149	Dehumanizer	83149	55.28	8574104.0
SARS-CoV-2	ERR4440508	ONT	83149	ReadItAndKeep	83149	7.63	6856.0
SARS-CoV-2	ERR4466927	ONT	853854	Dehumanizer	853854	122.31	8572952.0
SARS-CoV-2	ERR4466927	ONT	853854	ReadItAndKeep	853844	70.53	6772.0
SARS-CoV-2	ERR4555113	ONT	322155	Dehumanizer	322155	80.53	8574744.0
SARS-CoV-2	ERR4555113	ONT	322155	ReadItAndKeep	322142	30.98	6704.0
SARS-CoV-2	ERR4569662	ONT	835015	Dehumanizer	835015	131.47	8572800.0
SARS-CoV-2	ERR4569662	ONT	835015	ReadItAndKeep	835005	64.8	6892.0
SARS-CoV-2	ERR4570665	ONT	771063	Dehumanizer	771063	122.05	8577396.0
SARS-CoV-2	ERR4570665	ONT	771063	ReadItAndKeep	771044	69.97	6872.0
SARS-CoV-2	ERR4604917	ONT	411054	Dehumanizer	411054	86.32	8572916.0
SARS-CoV-2	ERR4604917	ONT	411054	ReadItAndKeep	411051	37.13	6924.0
SARS-CoV-2	ERR4664236	ONT	135643	Dehumanizer	135643	57.22	8580196.0
SARS-CoV-2	ERR4664236	ONT	135643	ReadItAndKeep	135643	11.92	6952.0
SARS-CoV-2	ERR4664744	ONT	357895	Dehumanizer	357895	78.12	8575764.0
SARS-CoV-2	ERR4664744	ONT	357895	ReadItAndKeep	357892	32.55	6940.0
SARS-CoV-2	ERR4666744	ONT	156712	Dehumanizer	156712	55.41	8576784.0
SARS-CoV-2	ERR4666744	ONT	156712	ReadItAndKeep	156711	10.73	6908.0
SARS-CoV-2	ERR4666798	ONT	93995	Dehumanizer	93995	53.31	8579096.0
SARS-CoV-2	ERR4666798	ONT	93995	ReadItAndKeep	93995	8.63	6652.0
SARS-CoV-2	ERR4666913	ONT	52558	Dehumanizer	52558	46.28	8574640.0
SARS-CoV-2	ERR4666913	ONT	52558	ReadItAndKeep	52558	3.63	6636.0
SARS-CoV-2	ERR4667252	ONT	310749	Dehumanizer	310749	69.23	8588060.0
SARS-CoV-2	ERR4667252	ONT	310749	ReadItAndKeep	310749	20.46	6884.0
SARS-CoV-2	ERR4671787	ONT	233429	Dehumanizer	233429	65.44	8579352.0
SARS-CoV-2	ERR4671787	ONT	233429	ReadItAndKeep	233424	20.41	6704.0
SARS-CoV-2	ERR4692551	ONT	320070	Dehumanizer	320068	73.59	8574584.0
SARS-CoV-2	ERR4692551	ONT	320070	ReadItAndKeep	320062	26.6	6852.0
SARS-CoV-2	ERR4693048	ONT	185622	Dehumanizer	185622	60.02	8576184.0
SARS-CoV-2	ERR4693048	ONT	185622	ReadItAndKeep	185621	16.93	8988.0
SARS-CoV-2	ERR4758436	ONT	99035	Dehumanizer	99034	50.68	8578864.0
SARS-CoV-2	ERR4758436	ONT	99035	ReadItAndKeep	99035	8.41	8904.0
SARS-CoV-2	ERR4779908	ONT	29344	Dehumanizer	29344	44.53	8575140.0
SARS-CoV-2	ERR4779908	ONT	29344	ReadItAndKeep	29343	2.77	8864.0
SARS-CoV-2	ERR4780216	ONT	218820	Dehumanizer	218820	60.55	8576212.0
SARS-CoV-2	ERR4780216	ONT	218820	ReadItAndKeep	218818	19.32	6612.0
SARS-CoV-2	ERR4780932	ONT	23010	Dehumanizer	23010	42.09	8576620.0
SARS-CoV-2	ERR4780932	ONT	23010	ReadItAndKeep	23010	2.28	6792.0
SARS-CoV-2	ERR4807875	ONT	96032	Dehumanizer	96032	46.22	8574548.0
SARS-CoV-2	ERR4807875	ONT	96032	ReadItAndKeep	96032	10.11	6596.0
SARS-CoV-2	ERR4838248	ONT	104802	Dehumanizer	104802	42.69	8576096.0
SARS-CoV-2	ERR4838248	ONT	104802	ReadItAndKeep	104802	11.85	6744.0
SARS-CoV-2	ERR4838501	ONT	122292	Dehumanizer	122292	45.27	8586512.0
SARS-CoV-2	ERR4838501	ONT	122292	ReadItAndKeep	122290	13.55	6656.0
SARS-CoV-2	ERR4838964	ONT	147800	Dehumanizer	147800	49.73	8575740.0
SARS-CoV-2	ERR4838964	ONT	147800	ReadItAndKeep	147799	16.38	6888.0
SARS-CoV-2	ERR4839187	ONT	18058	Dehumanizer	18058	35.23	8580908.0
SARS-CoV-2	ERR4839187	ONT	18058	ReadItAndKeep	18058	1.74	6792.0
SARS-CoV-2	ERR4839520	ONT	94527	Dehumanizer	94527	43.44	8575644.0
SARS-CoV-2	ERR4839520	ONT	94527	ReadItAndKeep	94524	8.68	6812.0
SARS-CoV-2	ERR4839657	ONT	201439	Dehumanizer	201439	56.12	8574716.0
SARS-CoV-2	ERR4839657	ONT	201439	ReadItAndKeep	201438	22.02	6756.0
SARS-CoV-2	ERR4839754	ONT	104151	Dehumanizer	104151	46.6	8576260.0
SARS-CoV-2	ERR4839754	ONT	104151	ReadItAndKeep	104150	11.91	6884.0
SARS-CoV-2	ERR4867090	ONT	291343	Dehumanizer	291343	61.1	8574524.0
SARS-CoV-2	ERR4867090	ONT	291343	ReadItAndKeep	291341	25.38	6640.0
SARS-CoV-2	ERR4867343	ONT	285068	Dehumanizer	285068	60.63	8574424.0
SARS-CoV-2	ERR4867343	ONT	285068	ReadItAndKeep	285067	27.15	6900.0
SARS-CoV-2	ERR4867709	ONT	38494	Dehumanizer	38494	39.68	8576840.0
SARS-CoV-2	ERR4867709	ONT	38494	ReadItAndKeep	38493	4.74	6888.0
SARS-CoV-2	ERR4868460	ONT	47137	Dehumanizer	47137	40.85	8574600.0
SARS-CoV-2	ERR4868460	ONT	47137	ReadItAndKeep	47137	5.11	6772.0
SARS-CoV-2	ERR4868993	ONT	43670	Dehumanizer	43670	40.39	8576800.0
SARS-CoV-2	ERR4868993	ONT	43670	ReadItAndKeep	43669	4.72	6884.0
SARS-CoV-2	ERR4869080	ONT	228319	Dehumanizer	228318	55.49	8574580.0
SARS-CoV-2	ERR4869080	ONT	228319	ReadItAndKeep	228319	21.27	6888.0
SARS-CoV-2	ERR4890303	ONT	130693	Dehumanizer	130693	51.42	8574460.0
SARS-CoV-2	ERR4890303	ONT	130693	ReadItAndKeep	130690	12.2	6720.0
SARS-CoV-2	ERR4890431	ONT	53350	Dehumanizer	53350	43.02	8584588.0
SARS-CoV-2	ERR4890431	ONT	53350	ReadItAndKeep	53350	4.98	6820.0
SARS-CoV-2	ERR4890719	ONT	24937	Dehumanizer	24937	40.56	8575652.0
SARS-CoV-2	ERR4890719	ONT	24937	ReadItAndKeep	24937	3.11	6888.0
SARS-CoV-2	ERR4890947	ONT	139445	Dehumanizer	139445	52.47	8574644.0
SARS-CoV-2	ERR4890947	ONT	139445	ReadItAndKeep	139440	12.67	8940.0
SARS-CoV-2	ERR4891209	ONT	121761	Dehumanizer	121761	50.6	8575184.0
SARS-CoV-2	ERR4891209	ONT	121761	ReadItAndKeep	121761	12.87	6884.0
SARS-CoV-2	ERR4891666	ONT	24055	Dehumanizer	24055	39.05	8579388.0
SARS-CoV-2	ERR4891666	ONT	24055	ReadItAndKeep	24055	2.29	6740.0
SARS-CoV-2	ERR4891924	ONT	12237	Dehumanizer	12237	37.35	8577700.0
SARS-CoV-2	ERR4891924	ONT	12237	ReadItAndKeep	12236	1.17	6840.0
SARS-CoV-2	ERR4892133	ONT	76678	Dehumanizer	76678	43.42	8574452.0
SARS-CoV-2	ERR4892133	ONT	76678	ReadItAndKeep	76678	7.11	6836.0
SARS-CoV-2	ERR4892158	ONT	30843	Dehumanizer	30843	39.17	8574864.0
SARS-CoV-2	ERR4892158	ONT	30843	ReadItAndKeep	30843	2.99	6928.0
SARS-CoV-2	ERR4892918	ONT	67539	Dehumanizer	67539	43.41	8575716.0
SARS-CoV-2	ERR4892918	ONT	67539	ReadItAndKeep	67539	6.32	6844.0
SARS-CoV-2	ERR4893244	ONT	25503	Dehumanizer	25503	38.27	8577568.0
SARS-CoV-2	ERR4893244	ONT	25503	ReadItAndKeep	25502	2.59	6628.0
SARS-CoV-2	ERR5060997	ONT	41630	Dehumanizer	41630	40.28	8575412.0
SARS-CoV-2	ERR5060997	ONT	41630	ReadItAndKeep	41630	3.83	6632.0
SARS-CoV-2	ERR5061396	ONT	38947	Dehumanizer	38947	40.67	8576420.0
SARS-CoV-2	ERR5061396	ONT	38947	ReadItAndKeep	38947	3.39	6796.0
SARS-CoV-2	ERR5062392	ONT	40135	Dehumanizer	40135	40.02	8574560.0
SARS-CoV-2	ERR5062392	ONT	40135	ReadItAndKeep	40134	3.66	6892.0
SARS-CoV-2	ERR5063161	ONT	258098	Dehumanizer	258098	59.61	8578444.0
SARS-CoV-2	ERR5063161	ONT	258098	ReadItAndKeep	258093	23.62	6892.0
SARS-CoV-2	ERR5063253	ONT	191598	Dehumanizer	191598	52.27	8577880.0
SARS-CoV-2	ERR5063253	ONT	191598	ReadItAndKeep	191594	14.38	6820.0
SARS-CoV-2	ERR5063256	ONT	33991	Dehumanizer	33991	37.51	8574660.0
SARS-CoV-2	ERR5063256	ONT	33991	ReadItAndKeep	33991	2.97	6884.0
SARS-CoV-2	ERR5064149	ONT	38561	Dehumanizer	38561	38.35	8584384.0
SARS-CoV-2	ERR5064149	ONT	38561	ReadItAndKeep	38561	3.51	6788.0
SARS-CoV-2	ERR5064905	ONT	34601	Dehumanizer	34601	37.79	8574572.0
SARS-CoV-2	ERR5064905	ONT	34601	ReadItAndKeep	34601	3.25	8848.0
SARS-CoV-2	ERR5067715	ONT	124169	Dehumanizer	124169	40.43	8575828.0
SARS-CoV-2	ERR5067715	ONT	124169	ReadItAndKeep	124168	11.24	8888.0
SARS-CoV-2	ERR5068562	ONT	41141	Dehumanizer	41141	33.94	8579244.0
SARS-CoV-2	ERR5068562	ONT	41141	ReadItAndKeep	41140	3.47	8900.0
SARS-CoV-2	ERR5069223	ONT	78312	Dehumanizer	78312	34.43	8578888.0
SARS-CoV-2	ERR5069223	ONT	78312	ReadItAndKeep	78312	6.93	6792.0
SARS-CoV-2	ERR5069491	ONT	39561	Dehumanizer	39561	31.22	8577376.0
SARS-CoV-2	ERR5069491	ONT	39561	ReadItAndKeep	39561	3.19	8876.0
SARS-CoV-2	ERR5070627	ONT	177973	Dehumanizer	177973	42.72	8574920.0
SARS-CoV-2	ERR5070627	ONT	177973	ReadItAndKeep	177972	15.81	6684.0
SARS-CoV-2	ERR5071380	ONT	78251	Dehumanizer	78251	37.22	8576772.0
SARS-CoV-2	ERR5071380	ONT	78251	ReadItAndKeep	78250	7.12	6900.0
SARS-CoV-2	ERR5071437	ONT	310859	Dehumanizer	310855	53.67	8579732.0
SARS-CoV-2	ERR5071437	ONT	310859	ReadItAndKeep	310849	35.28	6712.0
SARS-CoV-2	ERR5071932	ONT	35347	Dehumanizer	35347	29.15	8576812.0
SARS-CoV-2	ERR5071932	ONT	35347	ReadItAndKeep	35346	3.15	6840.0
SARS-CoV-2	ERR5072550	ONT	90580	Dehumanizer	90580	34.11	8577796.0
SARS-CoV-2	ERR5072550	ONT	90580	ReadItAndKeep	90579	8.93	6808.0
SARS-CoV-2	ERR5072866	ONT	41609	Dehumanizer	41609	30.19	8582764.0
SARS-CoV-2	ERR5072866	ONT	41609	ReadItAndKeep	41609	4.3	6812.0
SARS-CoV-2	ERR5073122	ONT	198351	Dehumanizer	198351	42.51	8585472.0
SARS-CoV-2	ERR5073122	ONT	198351	ReadItAndKeep	198347	21.18	6796.0
SARS-CoV-2	ERR5073188	ONT	37737	Dehumanizer	37737	28.97	8576392.0
SARS-CoV-2	ERR5073188	ONT	37737	ReadItAndKeep	37737	3.12	6856.0
SARS-CoV-2	ERR5073400	ONT	74463	Dehumanizer	74463	46.38	8578396.0
SARS-CoV-2	ERR5073400	ONT	74463	ReadItAndKeep	74463	6.33	6844.0
SARS-CoV-2	ERR5074542	ONT	180204	Dehumanizer	180204	55.57	8574340.0
SARS-CoV-2	ERR5074542	ONT	180204	ReadItAndKeep	180201	15.92	6972.0
SARS-CoV-2	ERR5074575	ONT	115122	Dehumanizer	115122	50.16	8576420.0
SARS-CoV-2	ERR5074575	ONT	115122	ReadItAndKeep	115120	12.73	6944.0
SARS-CoV-2	ERR5074966	ONT	65389	Dehumanizer	65389	44.76	8575988.0
SARS-CoV-2	ERR5074966	ONT	65389	ReadItAndKeep	65388	6.48	6852.0
SARS-CoV-2	ERR5075190	ONT	37623	Dehumanizer	37623	41.75	8574412.0
SARS-CoV-2	ERR5075190	ONT	37623	ReadItAndKeep	37623	3.58	6884.0
SARS-CoV-2	ERR5075638	ONT	38422	Dehumanizer	38422	41.27	8574532.0
SARS-CoV-2	ERR5075638	ONT	38422	ReadItAndKeep	38422	3.6	6884.0
SARS-CoV-2	ERR5076495	ONT	46038	Dehumanizer	46038	42.37	8574676.0
SARS-CoV-2	ERR5076495	ONT	46038	ReadItAndKeep	46038	4.3	6832.0
SARS-CoV-2	ERR5077603	ONT	87032	Dehumanizer	87032	45.13	8575984.0
SARS-CoV-2	ERR5077603	ONT	87032	ReadItAndKeep	87031	6.41	6796.0
SARS-CoV-2	ERR5078970	ONT	127446	Dehumanizer	127446	49.71	8575568.0
SARS-CoV-2	ERR5078970	ONT	127446	ReadItAndKeep	127444	11.64	6704.0
SARS-CoV-2	ERR5080245	ONT	254203	Dehumanizer	254203	60.35	8574508.0
SARS-CoV-2	ERR5080245	ONT	254203	ReadItAndKeep	254201	22.69	6648.0
SARS-CoV-2	ERR5080435	ONT	54318	Dehumanizer	54318	42.6	8577640.0
SARS-CoV-2	ERR5080435	ONT	54318	ReadItAndKeep	54314	5.56	6856.0
SARS-CoV-2	ERR5080477	ONT	224167	Dehumanizer	224167	55.22	8575156.0
SARS-CoV-2	ERR5080477	ONT	224167	ReadItAndKeep	224167	17.48	6948.0
SARS-CoV-2	ERR5081522	ONT	950327	Dehumanizer	950327	103.25999999999999	8574492.0
SARS-CoV-2	ERR5081522	ONT	950327	ReadItAndKeep	950317	72.22	6844.0
SARS-CoV-2	ERR5082166	ONT	50652	Dehumanizer	50652	19.57	8574628.0
SARS-CoV-2	ERR5082166	ONT	50652	ReadItAndKeep	50650	5.03	6848.0
SARS-CoV-2	ERR5082434	ONT	133881	Dehumanizer	133881	25.87	8576580.0
SARS-CoV-2	ERR5082434	ONT	133881	ReadItAndKeep	133880	12.66	6960.0
SARS-CoV-2	ERR5088238	ONT	558186	Dehumanizer	558186	61.22	8574488.0
SARS-CoV-2	ERR5088238	ONT	558186	ReadItAndKeep	558181	47.69	6924.0
SARS-CoV-2	ERR5089514	ONT	55018	Dehumanizer	55018	18.01	8574652.0
SARS-CoV-2	ERR5089514	ONT	55018	ReadItAndKeep	55017	5.38	8884.0
SARS-CoV-2	ERR5089813	ONT	172543	Dehumanizer	172543	29.61	8582916.0
SARS-CoV-2	ERR5089813	ONT	172543	ReadItAndKeep	172542	15.69	8832.0
SARS-CoV-2	ERR5090134	ONT	21889	Dehumanizer	21889	14.07	8574492.0
SARS-CoV-2	ERR5090134	ONT	21889	ReadItAndKeep	21889	2.11	8872.0
SARS-CoV-2	ERR5090343	ONT	119740	Dehumanizer	119740	58.5	8580992.0
SARS-CoV-2	ERR5090343	ONT	119740	ReadItAndKeep	119736	12.41	6856.0
SARS-CoV-2	ERR5090371	ONT	38639	Dehumanizer	38638	47.48	8577040.0
SARS-CoV-2	ERR5090371	ONT	38639	ReadItAndKeep	38637	3.95	6632.0
SARS-CoV-2	ERR5090418	ONT	189272	Dehumanizer	189272	66.06	8575652.0
SARS-CoV-2	ERR5090418	ONT	189272	ReadItAndKeep	189271	21.04	6700.0
SARS-CoV-2	ERR5090820	ONT	58585	Dehumanizer	58585	51.29	8584736.0
SARS-CoV-2	ERR5090820	ONT	58585	ReadItAndKeep	58584	5.3	6864.0
SARS-CoV-2	ERR5092040	ONT	16706	Dehumanizer	16706	44.71	8577664.0
SARS-CoV-2	ERR5092040	ONT	16706	ReadItAndKeep	16706	1.57	6612.0
SARS-CoV-2	ERR5092186	ONT	49003	Dehumanizer	49003	49.89	8576172.0
SARS-CoV-2	ERR5092186	ONT	49003	ReadItAndKeep	49003	4.32	6936.0
SARS-CoV-2	ERR5092945	ONT	79180	Dehumanizer	79180	51.92	8582448.0
SARS-CoV-2	ERR5092945	ONT	79180	ReadItAndKeep	79180	8.07	6864.0
SARS-CoV-2	ERR5092948	ONT	267523	Dehumanizer	267523	67.29	8576052.0
SARS-CoV-2	ERR5092948	ONT	267523	ReadItAndKeep	267521	22.23	6892.0
SARS-CoV-2	ERR5093010	ONT	102073	Dehumanizer	102073	53.06	8581744.0
SARS-CoV-2	ERR5093010	ONT	102073	ReadItAndKeep	102070	9.01	6920.0
SARS-CoV-2	ERR5093125	ONT	148294	Dehumanizer	148294	56.07	8574584.0
SARS-CoV-2	ERR5093125	ONT	148294	ReadItAndKeep	148292	14.53	6796.0
SARS-CoV-2	ERR5093545	ONT	25892	Dehumanizer	25892	34.26	8578996.0
SARS-CoV-2	ERR5093545	ONT	25892	ReadItAndKeep	25891	2.44	6872.0
SARS-CoV-2	ERR5217273	ONT	203168	Dehumanizer	203168	50.15	8579800.0
SARS-CoV-2	ERR5217273	ONT	203168	ReadItAndKeep	203165	17.04	6644.0
SARS-CoV-2	ERR5217510	ONT	50531	Dehumanizer	50531	36.81	8577760.0
SARS-CoV-2	ERR5217510	ONT	50531	ReadItAndKeep	50531	4.36	8924.0
SARS-CoV-2	ERR5217832	ONT	607409	Dehumanizer	607409	81.88	8574448.0
SARS-CoV-2	ERR5217832	ONT	607409	ReadItAndKeep	607400	55.04	6868.0
SARS-CoV-2	ERR5218016	ONT	368740	Dehumanizer	368740	63.31	8576296.0
SARS-CoV-2	ERR5218016	ONT	368740	ReadItAndKeep	368737	35.98	6916.0
SARS-CoV-2	ERR5219022	ONT	119886	Dehumanizer	119885	45.68	8576872.0
SARS-CoV-2	ERR5219022	ONT	119886	ReadItAndKeep	119886	10.5	6884.0
SARS-CoV-2	ERR5219460	ONT	221939	Dehumanizer	221938	53.86	8576020.0
SARS-CoV-2	ERR5219460	ONT	221939	ReadItAndKeep	221938	19.21	6728.0
SARS-CoV-2	ERR5220116	ONT	231493	Dehumanizer	231493	54.79	8580704.0
SARS-CoV-2	ERR5220116	ONT	231493	ReadItAndKeep	231488	19.87	6672.0
SARS-CoV-2	ERR5220289	ONT	140073	Dehumanizer	140073	43.89	8574356.0
SARS-CoV-2	ERR5220289	ONT	140073	ReadItAndKeep	140073	11.5	6780.0
SARS-CoV-2	ERR5220400	ONT	70597	Dehumanizer	70597	36.59	8575684.0
SARS-CoV-2	ERR5220400	ONT	70597	ReadItAndKeep	70596	6.46	6824.0
SARS-CoV-2	ERR5221212	ONT	95770	Dehumanizer	95770	37.73	8575932.0
SARS-CoV-2	ERR5221212	ONT	95770	ReadItAndKeep	95770	6.88	6640.0
SARS-CoV-2	ERR5221226	ONT	54846	Dehumanizer	54846	38.32	8577556.0
SARS-CoV-2	ERR5221226	ONT	54846	ReadItAndKeep	54841	5.48	6900.0
SARS-CoV-2	ERR5221521	ONT	52372	Dehumanizer	52372	37.71	8577616.0
SARS-CoV-2	ERR5221521	ONT	52372	ReadItAndKeep	52371	5.45	6800.0
SARS-CoV-2	ERR5221567	ONT	42459	Dehumanizer	42459	41.05	8577224.0
SARS-CoV-2	ERR5221567	ONT	42459	ReadItAndKeep	42459	3.35	6876.0
SARS-CoV-2	ERR5221603	ONT	114957	Dehumanizer	114957	49.19	8574596.0
SARS-CoV-2	ERR5221603	ONT	114957	ReadItAndKeep	114953	10.79	6928.0
SARS-CoV-2	ERR5221836	ONT	130436	Dehumanizer	130436	48.79	8575344.0
SARS-CoV-2	ERR5221836	ONT	130436	ReadItAndKeep	130435	9.6	8564.0
SARS-CoV-2	ERR5222198	ONT	124471	Dehumanizer	124471	48.9	8574424.0
SARS-CoV-2	ERR5222198	ONT	124471	ReadItAndKeep	124467	11.11	6872.0
SARS-CoV-2	ERR5222228	ONT	79397	Dehumanizer	79397	44.23	8577344.0
SARS-CoV-2	ERR5222228	ONT	79397	ReadItAndKeep	79397	7.15	6840.0
SARS-CoV-2	ERR5222912	ONT	131123	Dehumanizer	131123	47.79	8576652.0
SARS-CoV-2	ERR5222912	ONT	131123	ReadItAndKeep	131123	9.49	6620.0
SARS-CoV-2	ERR5222918	ONT	21254	Dehumanizer	21254	38.53	8575764.0
SARS-CoV-2	ERR5222918	ONT	21254	ReadItAndKeep	21254	1.97	6708.0
SARS-CoV-2	ERR5223084	ONT	143344	Dehumanizer	143344	52.69	8574964.0
SARS-CoV-2	ERR5223084	ONT	143344	ReadItAndKeep	143343	12.68	8852.0
SARS-CoV-2	ERR5223171	ONT	45661	Dehumanizer	45661	40.78	8579052.0
SARS-CoV-2	ERR5223171	ONT	45661	ReadItAndKeep	45661	4.18	6644.0
SARS-CoV-2	ERR5223225	ONT	101462	Dehumanizer	101462	44.99	8574672.0
SARS-CoV-2	ERR5223225	ONT	101462	ReadItAndKeep	101461	7.97	6940.0
SARS-CoV-2	ERR5223395	ONT	460473	Dehumanizer	460473	75.92	8576520.0
SARS-CoV-2	ERR5223395	ONT	460473	ReadItAndKeep	460470	40.35	6900.0
SARS-CoV-2	ERR5223608	ONT	359507	Dehumanizer	359507	68.27	8575864.0
SARS-CoV-2	ERR5223608	ONT	359507	ReadItAndKeep	359504	29.86	6644.0
SARS-CoV-2	ERR5223969	ONT	63938	Dehumanizer	63938	47.58	8574652.0
SARS-CoV-2	ERR5223969	ONT	63938	ReadItAndKeep	63937	5.16	6816.0
SARS-CoV-2	ERR5224068	ONT	39007	Dehumanizer	39007	46.6	8574556.0
SARS-CoV-2	ERR5224068	ONT	39007	ReadItAndKeep	39007	3.61	6716.0
SARS-CoV-2	ERR5224546	ONT	217377	Dehumanizer	217377	63.04	8574672.0
SARS-CoV-2	ERR5224546	ONT	217377	ReadItAndKeep	217373	18.38	6896.0
SARS-CoV-2	ERR5224653	ONT	57700	Dehumanizer	57700	47.87	8574624.0
SARS-CoV-2	ERR5224653	ONT	57700	ReadItAndKeep	57700	5.1	6864.0
SARS-CoV-2	ERR5224846	ONT	203795	Dehumanizer	203795	60.26	8574640.0
SARS-CoV-2	ERR5224846	ONT	203795	ReadItAndKeep	203791	18.33	6640.0
SARS-CoV-2	ERR5224936	ONT	34389	Dehumanizer	34389	44.14	8574632.0
SARS-CoV-2	ERR5224936	ONT	34389	ReadItAndKeep	34388	2.91	6808.0
SARS-CoV-2	ERR5225330	ONT	64108	Dehumanizer	64108	44.0	8574628.0
SARS-CoV-2	ERR5225330	ONT	64108	ReadItAndKeep	64108	4.6	6792.0
SARS-CoV-2	ERR5225426	ONT	101617	Dehumanizer	101617	47.82	8574624.0
SARS-CoV-2	ERR5225426	ONT	101617	ReadItAndKeep	101616	7.46	6624.0
SARS-CoV-2	ERR5225450	ONT	39107	Dehumanizer	39107	42.24	8574604.0
SARS-CoV-2	ERR5225450	ONT	39107	ReadItAndKeep	39107	3.2	6620.0
SARS-CoV-2	ERR5226023	ONT	32828	Dehumanizer	32828	41.62	8574368.0
SARS-CoV-2	ERR5226023	ONT	32828	ReadItAndKeep	32828	2.82	6720.0
SARS-CoV-2	ERR5227037	ONT	293926	Dehumanizer	293926	62.65	8574664.0
SARS-CoV-2	ERR5227037	ONT	293926	ReadItAndKeep	293923	18.93	6908.0
SARS-CoV-2	ERR5227429	ONT	35180	Dehumanizer	35180	17.39	8575676.0
SARS-CoV-2	ERR5227429	ONT	35180	ReadItAndKeep	35180	2.81	6848.0
SARS-CoV-2	ERR5227459	ONT	73610	Dehumanizer	73610	53.57	8574308.0
SARS-CoV-2	ERR5227459	ONT	73610	ReadItAndKeep	73610	6.8	6788.0
SARS-CoV-2	ERR5227933	ONT	112002	Dehumanizer	112002	55.15	8574072.0
SARS-CoV-2	ERR5227933	ONT	112002	ReadItAndKeep	112001	9.94	6652.0
SARS-CoV-2	ERR5228269	ONT	161600	Dehumanizer	161600	59.25	8572424.0
SARS-CoV-2	ERR5228269	ONT	161600	ReadItAndKeep	161597	14.17	6920.0
SARS-CoV-2	ERR5228578	ONT	428161	Dehumanizer	428161	79.89	8578524.0
SARS-CoV-2	ERR5228578	ONT	428161	ReadItAndKeep	428161	35.36	6684.0
SARS-CoV-2	ERR5229048	ONT	38794	Dehumanizer	38794	46.58	8572404.0
SARS-CoV-2	ERR5229048	ONT	38794	ReadItAndKeep	38793	3.4	6664.0
SARS-CoV-2	ERR5229242	ONT	30341	Dehumanizer	30341	45.01	8574268.0
SARS-CoV-2	ERR5229242	ONT	30341	ReadItAndKeep	30341	2.79	6828.0
SARS-CoV-2	ERR5229540	ONT	89402	Dehumanizer	89402	28.4	8574392.0
SARS-CoV-2	ERR5229540	ONT	89402	ReadItAndKeep	89401	8.43	6932.0
SARS-CoV-2	ERR5229677	ONT	110084	Dehumanizer	110084	51.64	8573656.0
SARS-CoV-2	ERR5229677	ONT	110084	ReadItAndKeep	110082	7.61	6860.0
SARS-CoV-2	ERR5229841	ONT	30807	Dehumanizer	30807	45.23	8574472.0
SARS-CoV-2	ERR5229841	ONT	30807	ReadItAndKeep	30807	2.91	6852.0
SARS-CoV-2	ERR5230383	ONT	312286	Dehumanizer	312286	69.92	8577052.0
SARS-CoV-2	ERR5230383	ONT	312286	ReadItAndKeep	312285	25.99	6912.0
SARS-CoV-2	ERR5230554	ONT	42193	Dehumanizer	42193	45.44	8572440.0
SARS-CoV-2	ERR5230554	ONT	42193	ReadItAndKeep	42192	3.75	6688.0
SARS-CoV-2	ERR5230602	ONT	145667	Dehumanizer	145667	55.35	8572236.0
SARS-CoV-2	ERR5230602	ONT	145667	ReadItAndKeep	145666	13.81	6888.0
SARS-CoV-2	ERR5230694	ONT	81526	Dehumanizer	81526	47.1	8572352.0
SARS-CoV-2	ERR5230694	ONT	81526	ReadItAndKeep	81526	6.15	8836.0
SARS-CoV-2	ERR5286134	ONT	152787	Dehumanizer	152787	54.66	8572456.0
SARS-CoV-2	ERR5286134	ONT	152787	ReadItAndKeep	152786	13.19	6864.0
SARS-CoV-2	ERR5287163	ONT	32465	Dehumanizer	32465	43.33	8576496.0
SARS-CoV-2	ERR5287163	ONT	32465	ReadItAndKeep	32464	2.29	6692.0
SARS-CoV-2	ERR5287190	ONT	132352	Dehumanizer	132352	56.04	8577664.0
SARS-CoV-2	ERR5287190	ONT	132352	ReadItAndKeep	132352	10.31	6876.0
SARS-CoV-2	ERR5288741	ONT	108795	Dehumanizer	108795	28.21	8576348.0
SARS-CoV-2	ERR5288741	ONT	108795	ReadItAndKeep	108793	10.2	6636.0
SARS-CoV-2	ERR5288776	ONT	112950	Dehumanizer	112950	54.81	8576420.0
SARS-CoV-2	ERR5288776	ONT	112950	ReadItAndKeep	112949	9.78	6936.0
SARS-CoV-2	ERR5288890	ONT	64484	Dehumanizer	64484	49.62	8581356.0
SARS-CoV-2	ERR5288890	ONT	64484	ReadItAndKeep	64484	5.37	8864.0
SARS-CoV-2	ERR5290622	ONT	31840	Dehumanizer	31840	15.83	8574444.0
SARS-CoV-2	ERR5290622	ONT	31840	ReadItAndKeep	31839	2.65	6828.0
SARS-CoV-2	ERR5291148	ONT	162839	Dehumanizer	162839	58.85	8575888.0
SARS-CoV-2	ERR5291148	ONT	162839	ReadItAndKeep	162837	14.29	6868.0
SARS-CoV-2	ERR5297343	ONT	45239	Dehumanizer	45239	46.42	8575072.0
SARS-CoV-2	ERR5297343	ONT	45239	ReadItAndKeep	45239	4.18	6736.0
SARS-CoV-2	ERR5297404	ONT	65506	Dehumanizer	65506	47.44	8581520.0
SARS-CoV-2	ERR5297404	ONT	65506	ReadItAndKeep	65505	5.9	6716.0
SARS-CoV-2	ERR5297508	ONT	37409	Dehumanizer	37409	44.36	8578904.0
SARS-CoV-2	ERR5297508	ONT	37409	ReadItAndKeep	37409	3.32	6876.0
SARS-CoV-2	ERR5299146	ONT	344998	Dehumanizer	344998	74.86	8582104.0
SARS-CoV-2	ERR5299146	ONT	344998	ReadItAndKeep	344993	29.42	6784.0
SARS-CoV-2	ERR5299964	ONT	77334	Dehumanizer	77334	49.82	8579456.0
SARS-CoV-2	ERR5299964	ONT	77334	ReadItAndKeep	77332	6.71	6636.0
SARS-CoV-2	ERR5300248	ONT	29608	Dehumanizer	29608	42.44	8574584.0
SARS-CoV-2	ERR5300248	ONT	29608	ReadItAndKeep	29608	2.65	6780.0
SARS-CoV-2	ERR5300500	ONT	125314	Dehumanizer	125314	52.57	8575944.0
SARS-CoV-2	ERR5300500	ONT	125314	ReadItAndKeep	125311	12.88	6864.0
SARS-CoV-2	ERR5300579	ONT	302678	Dehumanizer	302678	62.62	8574532.0
SARS-CoV-2	ERR5300579	ONT	302678	ReadItAndKeep	302676	29.5	6852.0
SARS-CoV-2	ERR5301015	ONT	27161	Dehumanizer	27161	19.0	8574536.0
SARS-CoV-2	ERR5301015	ONT	27161	ReadItAndKeep	27161	2.27	6864.0
SARS-CoV-2	ERR5302356	ONT	62669	Dehumanizer	62669	37.9	8576448.0
SARS-CoV-2	ERR5302356	ONT	62669	ReadItAndKeep	62669	4.84	6792.0
SARS-CoV-2	ERR5629906	ONT	84735	Dehumanizer	84735	31.11	8576464.0
SARS-CoV-2	ERR5629906	ONT	84735	ReadItAndKeep	84733	8.42	6860.0
SARS-CoV-2	ERR5666373	ONT	339160	Dehumanizer	339160	63.82	8575596.0
SARS-CoV-2	ERR5666373	ONT	339160	ReadItAndKeep	339156	27.01	8984.0
SARS-CoV-2	ERR4082789	Illumina	452612	Dehumanizer	452610	84.78	11578196.0
SARS-CoV-2	ERR4082789	Illumina	452612	ReadItAndKeep	452570	13.95	6776.0
SARS-CoV-2	ERR4207356	Illumina	30484	Dehumanizer	30484	66.19	11577652.0
SARS-CoV-2	ERR4207356	Illumina	30484	ReadItAndKeep	30338	0.85	6776.0
SARS-CoV-2	ERR4239732	Illumina	11142646	Dehumanizer	11142626	224.89999999999998	11583960.0
SARS-CoV-2	ERR4239732	Illumina	11142646	ReadItAndKeep	11138900	204.45	6536.0
SARS-CoV-2	ERR4242166	Illumina	494820	Dehumanizer	494818	84.91999999999999	11582628.0
SARS-CoV-2	ERR4242166	Illumina	494820	ReadItAndKeep	494692	16.72	6744.0
SARS-CoV-2	ERR4247022	Illumina	1659156	Dehumanizer	1659138	95.09	11577652.0
SARS-CoV-2	ERR4247022	Illumina	1659156	ReadItAndKeep	1655512	35.63	6844.0
SARS-CoV-2	ERR4306114	Illumina	980428	Dehumanizer	980426	85.74000000000001	11578732.0
SARS-CoV-2	ERR4306114	Illumina	980428	ReadItAndKeep	972202	14.96	6608.0
SARS-CoV-2	ERR4307291	Illumina	659254	Dehumanizer	659251	83.88	11577272.0
SARS-CoV-2	ERR4307291	Illumina	659254	ReadItAndKeep	658022	11.84	6532.0
SARS-CoV-2	ERR4308144	Illumina	773588	Dehumanizer	773587	84.62	11584208.0
SARS-CoV-2	ERR4308144	Illumina	773588	ReadItAndKeep	770804	13.18	6716.0
SARS-CoV-2	ERR4308189	Illumina	529716	Dehumanizer	529716	80.69	11589028.0
SARS-CoV-2	ERR4308189	Illumina	529716	ReadItAndKeep	527792	9.5	6848.0
SARS-CoV-2	ERR4363978	Illumina	897378	Dehumanizer	897021	90.32000000000001	11579308.0
SARS-CoV-2	ERR4363978	Illumina	897378	ReadItAndKeep	890288	15.04	6772.0
SARS-CoV-2	ERR4365671	Illumina	678864	Dehumanizer	678861	70.96	11579304.0
SARS-CoV-2	ERR4365671	Illumina	678864	ReadItAndKeep	676336	14.34	6760.0
SARS-CoV-2	ERR4421403	Illumina	536196	Dehumanizer	536193	74.17	11579372.0
SARS-CoV-2	ERR4421403	Illumina	536196	ReadItAndKeep	534668	8.83	6768.0
SARS-CoV-2	ERR4424148	Illumina	5159806	Dehumanizer	5159615	163.63	11583260.0
SARS-CoV-2	ERR4424148	Illumina	5159806	ReadItAndKeep	5159020	99.31	6564.0
SARS-CoV-2	ERR4424500	Illumina	2302262	Dehumanizer	2301298	96.6	11579792.0
SARS-CoV-2	ERR4424500	Illumina	2302262	ReadItAndKeep	2301374	51.03	6768.0
SARS-CoV-2	ERR4424534	Illumina	2574280	Dehumanizer	2574084	123.77	11581504.0
SARS-CoV-2	ERR4424534	Illumina	2574280	ReadItAndKeep	2573288	56.75	6760.0
SARS-CoV-2	ERR4424562	Illumina	2028248	Dehumanizer	2027748	110.54	11579820.0
SARS-CoV-2	ERR4424562	Illumina	2028248	ReadItAndKeep	2027486	45.77	6728.0
SARS-CoV-2	ERR4424876	Illumina	996148	Dehumanizer	996067	82.97	11581096.0
SARS-CoV-2	ERR4424876	Illumina	996148	ReadItAndKeep	995994	22.15	6808.0
SARS-CoV-2	ERR4438688	Illumina	7004388	Dehumanizer	7003736	191.46	11584100.0
SARS-CoV-2	ERR4438688	Illumina	7004388	ReadItAndKeep	7003448	144.28	6824.0
SARS-CoV-2	ERR4439308	Illumina	934522	Dehumanizer	934517	88.03	11578664.0
SARS-CoV-2	ERR4439308	Illumina	934522	ReadItAndKeep	931318	15.98	6788.0
SARS-CoV-2	ERR4439773	Illumina	70756	Dehumanizer	70755	81.56	11577076.0
SARS-CoV-2	ERR4439773	Illumina	70756	ReadItAndKeep	70748	2.8	6748.0
SARS-CoV-2	ERR4440082	Illumina	73532	Dehumanizer	73532	77.1	11578312.0
SARS-CoV-2	ERR4440082	Illumina	73532	ReadItAndKeep	73512	3.05	6544.0
SARS-CoV-2	ERR4440332	Illumina	1407384	Dehumanizer	1407384	77.23	11577904.0
SARS-CoV-2	ERR4440332	Illumina	1407384	ReadItAndKeep	1405712	27.19	6740.0
SARS-CoV-2	ERR4440440	Illumina	1244880	Dehumanizer	1244865	79.85	11578796.0
SARS-CoV-2	ERR4440440	Illumina	1244880	ReadItAndKeep	1244520	27.9	8564.0
SARS-CoV-2	ERR4458991	Illumina	2291712	Dehumanizer	2291434	90.72	11580896.0
SARS-CoV-2	ERR4458991	Illumina	2291712	ReadItAndKeep	2291224	40.58	6604.0
SARS-CoV-2	ERR4462424	Illumina	2034174	Dehumanizer	2033852	95.19	11578132.0
SARS-CoV-2	ERR4462424	Illumina	2034174	ReadItAndKeep	2033964	35.28	6864.0
SARS-CoV-2	ERR4495319	Illumina	70682	Dehumanizer	70680	62.41	11577956.0
SARS-CoV-2	ERR4495319	Illumina	70682	ReadItAndKeep	70680	2.66	6648.0
SARS-CoV-2	ERR4581560	Illumina	6008224	Dehumanizer	6007856	159.76	11582804.0
SARS-CoV-2	ERR4581560	Illumina	6008224	ReadItAndKeep	6005422	164.18	8832.0
SARS-CoV-2	ERR4584165	Illumina	3483566	Dehumanizer	3483338	125.0	11580852.0
SARS-CoV-2	ERR4584165	Illumina	3483566	ReadItAndKeep	3483100	72.78	6784.0
SARS-CoV-2	ERR4584204	Illumina	4070244	Dehumanizer	4070017	133.24	11580580.0
SARS-CoV-2	ERR4584204	Illumina	4070244	ReadItAndKeep	4069238	80.17	6772.0
SARS-CoV-2	ERR4584762	Illumina	2149392	Dehumanizer	2149131	109.24000000000001	11581704.0
SARS-CoV-2	ERR4584762	Illumina	2149392	ReadItAndKeep	2149002	52.0	6760.0
SARS-CoV-2	ERR4584862	Illumina	6329358	Dehumanizer	6327833	144.32	11582704.0
SARS-CoV-2	ERR4584862	Illumina	6329358	ReadItAndKeep	6328392	126.52	6816.0
SARS-CoV-2	ERR4597153	Illumina	1308232	Dehumanizer	1308051	86.85	11588144.0
SARS-CoV-2	ERR4597153	Illumina	1308232	ReadItAndKeep	1307860	25.94	6720.0
SARS-CoV-2	ERR4597699	Illumina	177182	Dehumanizer	177112	73.24000000000001	11577768.0
SARS-CoV-2	ERR4597699	Illumina	177182	ReadItAndKeep	177078	5.14	6796.0
SARS-CoV-2	ERR4598573	Illumina	640360	Dehumanizer	639101	76.71000000000001	11581808.0
SARS-CoV-2	ERR4598573	Illumina	640360	ReadItAndKeep	640098	14.4	6796.0
SARS-CoV-2	ERR4599007	Illumina	2530240	Dehumanizer	2529970	110.89	11579232.0
SARS-CoV-2	ERR4599007	Illumina	2530240	ReadItAndKeep	2529236	58.87	6712.0
SARS-CoV-2	ERR4600080	Illumina	1066224	Dehumanizer	1066052	82.48	11578488.0
SARS-CoV-2	ERR4600080	Illumina	1066224	ReadItAndKeep	1065952	24.5	6812.0
SARS-CoV-2	ERR4615983	Illumina	399470	Dehumanizer	398394	75.16	11579008.0
SARS-CoV-2	ERR4615983	Illumina	399470	ReadItAndKeep	399102	10.67	6772.0
SARS-CoV-2	ERR4632706	Illumina	10630254	Dehumanizer	10629525	233.92	11584252.0
SARS-CoV-2	ERR4632706	Illumina	10630254	ReadItAndKeep	10628224	243.39	6852.0
SARS-CoV-2	ERR4632970	Illumina	5884330	Dehumanizer	5884048	151.47	11585828.0
SARS-CoV-2	ERR4632970	Illumina	5884330	ReadItAndKeep	5880382	140.12	6816.0
SARS-CoV-2	ERR4633559	Illumina	3834002	Dehumanizer	3833072	127.88	11579420.0
SARS-CoV-2	ERR4633559	Illumina	3834002	ReadItAndKeep	3833544	74.62	6540.0
SARS-CoV-2	ERR4637746	Illumina	5936974	Dehumanizer	5936678	145.19	11589600.0
SARS-CoV-2	ERR4637746	Illumina	5936974	ReadItAndKeep	5936038	124.98	6856.0
SARS-CoV-2	ERR4639557	Illumina	2874406	Dehumanizer	2873840	108.96000000000001	11582980.0
SARS-CoV-2	ERR4639557	Illumina	2874406	ReadItAndKeep	2873408	60.28	6820.0
SARS-CoV-2	ERR4642933	Illumina	5663302	Dehumanizer	5662979	174.35000000000002	11581408.0
SARS-CoV-2	ERR4642933	Illumina	5663302	ReadItAndKeep	5659554	127.46	6624.0
SARS-CoV-2	ERR4650885	Illumina	5615524	Dehumanizer	5615277	140.72	11580280.0
SARS-CoV-2	ERR4650885	Illumina	5615524	ReadItAndKeep	5612700	126.13	6544.0
SARS-CoV-2	ERR4681891	Illumina	1430298	Dehumanizer	1430113	94.88	11578300.0
SARS-CoV-2	ERR4681891	Illumina	1430298	ReadItAndKeep	1430154	25.63	6776.0
SARS-CoV-2	ERR4687676	Illumina	207332	Dehumanizer	207205	66.92999999999999	11579964.0
SARS-CoV-2	ERR4687676	Illumina	207332	ReadItAndKeep	207256	4.45	6772.0
SARS-CoV-2	ERR4692690	Illumina	5970514	Dehumanizer	5970487	146.07	11579848.0
SARS-CoV-2	ERR4692690	Illumina	5970514	ReadItAndKeep	5962804	126.41	6800.0
SARS-CoV-2	ERR4699025	Illumina	2890090	Dehumanizer	2889937	120.46000000000001	11578708.0
SARS-CoV-2	ERR4699025	Illumina	2890090	ReadItAndKeep	2889596	57.62	6776.0
SARS-CoV-2	ERR4699105	Illumina	3346074	Dehumanizer	3345846	143.19	11579056.0
SARS-CoV-2	ERR4699105	Illumina	3346074	ReadItAndKeep	3345436	70.24	6700.0
SARS-CoV-2	ERR4699507	Illumina	2902160	Dehumanizer	2901904	119.16999999999999	11579356.0
SARS-CoV-2	ERR4699507	Illumina	2902160	ReadItAndKeep	2900622	62.64	6760.0
SARS-CoV-2	ERR4758868	Illumina	1040410	Dehumanizer	1040401	76.8	11577488.0
SARS-CoV-2	ERR4758868	Illumina	1040410	ReadItAndKeep	1035684	17.63	6716.0
SARS-CoV-2	ERR4759912	Illumina	5399978	Dehumanizer	5399973	155.73	11579524.0
SARS-CoV-2	ERR4759912	Illumina	5399978	ReadItAndKeep	5397148	104.37	6784.0
SARS-CoV-2	ERR4763894	Illumina	3904318	Dehumanizer	3903990	147.8	11580312.0
SARS-CoV-2	ERR4763894	Illumina	3904318	ReadItAndKeep	3903468	69.28	6840.0
SARS-CoV-2	ERR4764414	Illumina	358008	Dehumanizer	357924	69.63	11580180.0
SARS-CoV-2	ERR4764414	Illumina	358008	ReadItAndKeep	357154	7.08	6616.0
SARS-CoV-2	ERR4789371	Illumina	2828726	Dehumanizer	2828488	111.34	11580080.0
SARS-CoV-2	ERR4789371	Illumina	2828726	ReadItAndKeep	2828302	54.0	6772.0
SARS-CoV-2	ERR4802534	Illumina	1253038	Dehumanizer	1252968	65.25	11580740.0
SARS-CoV-2	ERR4802534	Illumina	1253038	ReadItAndKeep	1251690	20.53	6608.0
SARS-CoV-2	ERR4803011	Illumina	3896822	Dehumanizer	3896576	145.24	11580468.0
SARS-CoV-2	ERR4803011	Illumina	3896822	ReadItAndKeep	3896486	66.11	6672.0
SARS-CoV-2	ERR4803241	Illumina	3441470	Dehumanizer	3441093	139.85999999999999	11579300.0
SARS-CoV-2	ERR4803241	Illumina	3441470	ReadItAndKeep	3440140	60.47	6804.0
SARS-CoV-2	ERR4824587	Illumina	2013252	Dehumanizer	2013033	98.88	11578284.0
SARS-CoV-2	ERR4824587	Illumina	2013252	ReadItAndKeep	2011866	40.38	6600.0
SARS-CoV-2	ERR4826144	Illumina	3493338	Dehumanizer	3493140	129.44	11581424.0
SARS-CoV-2	ERR4826144	Illumina	3493338	ReadItAndKeep	3492176	63.21	6760.0
SARS-CoV-2	ERR4848158	Illumina	4472480	Dehumanizer	4472331	119.72	11582660.0
SARS-CoV-2	ERR4848158	Illumina	4472480	ReadItAndKeep	4471456	84.1	6840.0
SARS-CoV-2	ERR4848361	Illumina	2761270	Dehumanizer	2761186	119.41	11578200.0
SARS-CoV-2	ERR4848361	Illumina	2761270	ReadItAndKeep	2760532	49.4	6756.0
SARS-CoV-2	ERR4848551	Illumina	3525484	Dehumanizer	3525321	132.45	11579196.0
SARS-CoV-2	ERR4848551	Illumina	3525484	ReadItAndKeep	3522606	81.03999999999999	6804.0
SARS-CoV-2	ERR4848573	Illumina	2063824	Dehumanizer	2063739	107.14	11579300.0
SARS-CoV-2	ERR4848573	Illumina	2063824	ReadItAndKeep	2062736	46.61	6848.0
SARS-CoV-2	ERR4849417	Illumina	1934730	Dehumanizer	1934622	79.42	11578480.0
SARS-CoV-2	ERR4849417	Illumina	1934730	ReadItAndKeep	1933996	36.97	6764.0
SARS-CoV-2	ERR4850031	Illumina	3369014	Dehumanizer	3368926	127.85000000000001	11579404.0
SARS-CoV-2	ERR4850031	Illumina	3369014	ReadItAndKeep	3367958	67.36	6812.0
SARS-CoV-2	ERR4850094	Illumina	4174332	Dehumanizer	4174234	134.9	11579160.0
SARS-CoV-2	ERR4850094	Illumina	4174332	ReadItAndKeep	4172654	83.59	6816.0
SARS-CoV-2	ERR4850144	Illumina	3814052	Dehumanizer	3813928	130.74	11602216.0
SARS-CoV-2	ERR4850144	Illumina	3814052	ReadItAndKeep	3812712	79.11	6812.0
SARS-CoV-2	ERR4861128	Illumina	180968	Dehumanizer	180912	68.35	11577156.0
SARS-CoV-2	ERR4861128	Illumina	180968	ReadItAndKeep	180030	4.36	6596.0
SARS-CoV-2	ERR4874964	Illumina	3086808	Dehumanizer	3086683	108.1	11580960.0
SARS-CoV-2	ERR4874964	Illumina	3086808	ReadItAndKeep	3085852	60.5	6532.0
SARS-CoV-2	ERR4875055	Illumina	1903196	Dehumanizer	1903100	76.85	11582540.0
SARS-CoV-2	ERR4875055	Illumina	1903196	ReadItAndKeep	1901318	46.03	6600.0
SARS-CoV-2	ERR4875470	Illumina	3859238	Dehumanizer	3859154	114.78	11580088.0
SARS-CoV-2	ERR4875470	Illumina	3859238	ReadItAndKeep	3857220	81.18	6812.0
SARS-CoV-2	ERR4875647	Illumina	3743710	Dehumanizer	3743490	114.96000000000001	11579144.0
SARS-CoV-2	ERR4875647	Illumina	3743710	ReadItAndKeep	3741738	81.28	6724.0
SARS-CoV-2	ERR4876740	Illumina	1412142	Dehumanizer	1412092	74.6	11578004.0
SARS-CoV-2	ERR4876740	Illumina	1412142	ReadItAndKeep	1411842	28.76	6764.0
SARS-CoV-2	ERR4876886	Illumina	3165670	Dehumanizer	3165558	107.59	11581736.0
SARS-CoV-2	ERR4876886	Illumina	3165670	ReadItAndKeep	3164504	69.64	6756.0
SARS-CoV-2	ERR4877419	Illumina	4069662	Dehumanizer	4069467	118.77	11583552.0
SARS-CoV-2	ERR4877419	Illumina	4069662	ReadItAndKeep	4068248	94.93	6804.0
SARS-CoV-2	ERR4890837	Illumina	848126	Dehumanizer	848120	63.370000000000005	11577320.0
SARS-CoV-2	ERR4890837	Illumina	848126	ReadItAndKeep	840062	15.08	6840.0
SARS-CoV-2	ERR4891009	Illumina	319942	Dehumanizer	319942	56.120000000000005	11581700.0
SARS-CoV-2	ERR4891009	Illumina	319942	ReadItAndKeep	319802	6.93	6756.0
SARS-CoV-2	ERR4905795	Illumina	3258292	Dehumanizer	3258206	119.15	11578792.0
SARS-CoV-2	ERR4905795	Illumina	3258292	ReadItAndKeep	3257204	72.78999999999999	6756.0
SARS-CoV-2	ERR4905990	Illumina	3263354	Dehumanizer	3263282	107.41	11578500.0
SARS-CoV-2	ERR4905990	Illumina	3263354	ReadItAndKeep	3262342	66.93	8584.0
SARS-CoV-2	ERR4907006	Illumina	3240538	Dehumanizer	3240472	107.37	11586072.0
SARS-CoV-2	ERR4907006	Illumina	3240538	ReadItAndKeep	3240250	63.89	6816.0
SARS-CoV-2	ERR4908122	Illumina	4147766	Dehumanizer	4147694	120.35	11582112.0
SARS-CoV-2	ERR4908122	Illumina	4147766	ReadItAndKeep	4147442	76.32	6532.0
SARS-CoV-2	ERR4908230	Illumina	4121764	Dehumanizer	4121674	112.28999999999999	11581632.0
SARS-CoV-2	ERR4908230	Illumina	4121764	ReadItAndKeep	4120570	72.72	8900.0
SARS-CoV-2	ERR4908242	Illumina	437684	Dehumanizer	437679	55.16	11581252.0
SARS-CoV-2	ERR4908242	Illumina	437684	ReadItAndKeep	437468	7.49	6772.0
SARS-CoV-2	ERR4908652	Illumina	3080548	Dehumanizer	3080472	111.5	11583476.0
SARS-CoV-2	ERR4908652	Illumina	3080548	ReadItAndKeep	3079802	67.49	6548.0
SARS-CoV-2	ERR4921700	Illumina	4458962	Dehumanizer	4458865	135.18	11581152.0
SARS-CoV-2	ERR4921700	Illumina	4458962	ReadItAndKeep	4457406	98.97999999999999	6552.0
SARS-CoV-2	ERR4973608	Illumina	298354	Dehumanizer	298223	68.25999999999999	11580736.0
SARS-CoV-2	ERR4973608	Illumina	298354	ReadItAndKeep	269330	5.49	6804.0
SARS-CoV-2	ERR4973644	Illumina	4099138	Dehumanizer	4098794	127.72	11589760.0
SARS-CoV-2	ERR4973644	Illumina	4099138	ReadItAndKeep	4097278	88.61	6728.0
SARS-CoV-2	ERR4988516	Illumina	4165686	Dehumanizer	4165583	148.03	11587228.0
SARS-CoV-2	ERR4988516	Illumina	4165686	ReadItAndKeep	4164986	83.08	6868.0
SARS-CoV-2	ERR4988617	Illumina	4980356	Dehumanizer	4980197	157.66000000000003	11598116.0
SARS-CoV-2	ERR4988617	Illumina	4980356	ReadItAndKeep	4979386	100.53999999999999	6704.0
SARS-CoV-2	ERR4988762	Illumina	4099030	Dehumanizer	4098903	147.81	11582216.0
SARS-CoV-2	ERR4988762	Illumina	4099030	ReadItAndKeep	4098134	86.11	6860.0
SARS-CoV-2	ERR4989519	Illumina	4775090	Dehumanizer	4774939	122.74000000000001	11586996.0
SARS-CoV-2	ERR4989519	Illumina	4775090	ReadItAndKeep	4774278	93.18	6552.0
SARS-CoV-2	ERR4989524	Illumina	4661704	Dehumanizer	4661552	134.09	11583228.0
SARS-CoV-2	ERR4989524	Illumina	4661704	ReadItAndKeep	4660848	82.69	6772.0
SARS-CoV-2	ERR4989607	Illumina	4453194	Dehumanizer	4453089	116.33	11583232.0
SARS-CoV-2	ERR4989607	Illumina	4453194	ReadItAndKeep	4452292	83.25	6600.0
SARS-CoV-2	ERR4990107	Illumina	708440	Dehumanizer	708404	53.74	11580048.0
SARS-CoV-2	ERR4990107	Illumina	708440	ReadItAndKeep	708126	13.3	6712.0
SARS-CoV-2	ERR4990663	Illumina	3282686	Dehumanizer	3282621	126.4	11578800.0
SARS-CoV-2	ERR4990663	Illumina	3282686	ReadItAndKeep	3282276	59.13	6800.0
SARS-CoV-2	ERR4990819	Illumina	3251916	Dehumanizer	3251847	92.26	11584668.0
SARS-CoV-2	ERR4990819	Illumina	3251916	ReadItAndKeep	3251414	60.3	6832.0
SARS-CoV-2	ERR5006660	Illumina	1560798	Dehumanizer	1560511	97.25	11581308.0
SARS-CoV-2	ERR5006660	Illumina	1560798	ReadItAndKeep	1559770	35.37	6720.0
SARS-CoV-2	ERR5006931	Illumina	2800068	Dehumanizer	2800032	115.43	11581984.0
SARS-CoV-2	ERR5006931	Illumina	2800068	ReadItAndKeep	2799772	50.78	6544.0
SARS-CoV-2	ERR5007223	Illumina	1675980	Dehumanizer	1675912	99.46000000000001	11580968.0
SARS-CoV-2	ERR5007223	Illumina	1675980	ReadItAndKeep	1675520	35.86	6808.0
SARS-CoV-2	ERR5007735	Illumina	971988	Dehumanizer	971949	90.38	11579504.0
SARS-CoV-2	ERR5007735	Illumina	971988	ReadItAndKeep	971756	21.17	6772.0
SARS-CoV-2	ERR5007759	Illumina	3900540	Dehumanizer	3900429	137.81	11583740.0
SARS-CoV-2	ERR5007759	Illumina	3900540	ReadItAndKeep	3900156	73.11	6768.0
SARS-CoV-2	ERR5020645	Illumina	5488480	Dehumanizer	5488217	145.37	11583420.0
SARS-CoV-2	ERR5020645	Illumina	5488480	ReadItAndKeep	5487800	111.58	6764.0
SARS-CoV-2	ERR5025059	Illumina	5176784	Dehumanizer	5176590	155.56	11582568.0
SARS-CoV-2	ERR5025059	Illumina	5176784	ReadItAndKeep	5176236	110.95	6532.0
SARS-CoV-2	ERR5025568	Illumina	1626518	Dehumanizer	1626473	96.84	11579136.0
SARS-CoV-2	ERR5025568	Illumina	1626518	ReadItAndKeep	1625450	31.92	6816.0
SARS-CoV-2	ERR5025595	Illumina	4534508	Dehumanizer	4534283	150.92000000000002	11582828.0
SARS-CoV-2	ERR5025595	Illumina	4534508	ReadItAndKeep	4531608	103.72999999999999	6764.0
SARS-CoV-2	ERR5026286	Illumina	3314968	Dehumanizer	3314843	118.91	11581396.0
SARS-CoV-2	ERR5026286	Illumina	3314968	ReadItAndKeep	3314656	62.22	6804.0
SARS-CoV-2	ERR5032025	Illumina	2694922	Dehumanizer	2694802	92.36	11583520.0
SARS-CoV-2	ERR5032025	Illumina	2694922	ReadItAndKeep	2694700	48.0	6764.0
SARS-CoV-2	ERR5037124	Illumina	6493388	Dehumanizer	6492950	177.15	11588720.0
SARS-CoV-2	ERR5037124	Illumina	6493388	ReadItAndKeep	6492452	140.32	6716.0
SARS-CoV-2	ERR5037882	Illumina	3216794	Dehumanizer	3216728	116.32	11585000.0
SARS-CoV-2	ERR5037882	Illumina	3216794	ReadItAndKeep	3216142	62.28	6764.0
SARS-CoV-2	ERR5039977	Illumina	853764	Dehumanizer	853755	75.7	11579820.0
SARS-CoV-2	ERR5039977	Illumina	853764	ReadItAndKeep	853574	15.38	6628.0
SARS-CoV-2	ERR5040187	Illumina	3581492	Dehumanizer	3581328	122.28	11581896.0
SARS-CoV-2	ERR5040187	Illumina	3581492	ReadItAndKeep	3580740	68.7	8800.0
SARS-CoV-2	ERR5040557	Illumina	405216	Dehumanizer	405194	66.21000000000001	11579280.0
SARS-CoV-2	ERR5040557	Illumina	405216	ReadItAndKeep	404654	6.28	6772.0
SARS-CoV-2	ERR5042206	Illumina	2827758	Dehumanizer	2827694	114.98	11583280.0
SARS-CoV-2	ERR5042206	Illumina	2827758	ReadItAndKeep	2827498	50.29	6620.0
SARS-CoV-2	ERR5042526	Illumina	552738	Dehumanizer	552732	68.07	11578776.0
SARS-CoV-2	ERR5042526	Illumina	552738	ReadItAndKeep	552576	11.26	6600.0
SARS-CoV-2	ERR5042820	Illumina	4228218	Dehumanizer	4228114	134.56	11586512.0
SARS-CoV-2	ERR5042820	Illumina	4228218	ReadItAndKeep	4227666	85.8	6524.0
SARS-CoV-2	ERR5053300	Illumina	3545540	Dehumanizer	3545347	120.24	11585316.0
SARS-CoV-2	ERR5053300	Illumina	3545540	ReadItAndKeep	3544952	62.47	6864.0
SARS-CoV-2	ERR5053425	Illumina	452934	Dehumanizer	452895	67.89	11577516.0
SARS-CoV-2	ERR5053425	Illumina	452934	ReadItAndKeep	451160	8.18	6772.0
SARS-CoV-2	ERR5053524	Illumina	5084928	Dehumanizer	5084806	151.31	11584256.0
SARS-CoV-2	ERR5053524	Illumina	5084928	ReadItAndKeep	5084112	103.37	8836.0
SARS-CoV-2	ERR5054186	Illumina	195306	Dehumanizer	195303	80.93	11576860.0
SARS-CoV-2	ERR5054186	Illumina	195306	ReadItAndKeep	195248	3.03	6744.0
SARS-CoV-2	ERR5054985	Illumina	2814780	Dehumanizer	2814569	93.9	11580428.0
SARS-CoV-2	ERR5054985	Illumina	2814780	ReadItAndKeep	2814598	52.57	6756.0
SARS-CoV-2	ERR5055031	Illumina	2770290	Dehumanizer	2770218	114.27000000000001	11580616.0
SARS-CoV-2	ERR5055031	Illumina	2770290	ReadItAndKeep	2770004	51.91	6840.0
SARS-CoV-2	ERR5055335	Illumina	4705238	Dehumanizer	4705099	147.49	11587868.0
SARS-CoV-2	ERR5055335	Illumina	4705238	ReadItAndKeep	4704736	89.96000000000001	6540.0
SARS-CoV-2	ERR5057038	Illumina	3218846	Dehumanizer	3218755	118.53	11580980.0
SARS-CoV-2	ERR5057038	Illumina	3218846	ReadItAndKeep	3218376	61.04	6608.0
SARS-CoV-2	ERR5057825	Illumina	1632208	Dehumanizer	1632174	90.88	11578612.0
SARS-CoV-2	ERR5057825	Illumina	1632208	ReadItAndKeep	1631828	29.27	6856.0
SARS-CoV-2	ERR5058034	Illumina	3522434	Dehumanizer	3522302	120.9	11581516.0
SARS-CoV-2	ERR5058034	Illumina	3522434	ReadItAndKeep	3521896	82.71000000000001	6800.0
SARS-CoV-2	ERR5058614	Illumina	1373584	Dehumanizer	1373568	88.08	11579444.0
SARS-CoV-2	ERR5058614	Illumina	1373584	ReadItAndKeep	1373414	25.63	8840.0
SARS-CoV-2	ERR5058832	Illumina	4734736	Dehumanizer	4734648	147.82	11582480.0
SARS-CoV-2	ERR5058832	Illumina	4734736	ReadItAndKeep	4734318	93.77000000000001	6776.0
SARS-CoV-2	ERR5059083	Illumina	2952984	Dehumanizer	2952853	113.96	11585136.0
SARS-CoV-2	ERR5059083	Illumina	2952984	ReadItAndKeep	2952490	55.67	6604.0
SARS-CoV-2	ERR5060383	Illumina	213124	Dehumanizer	213123	78.15	11576944.0
SARS-CoV-2	ERR5060383	Illumina	213124	ReadItAndKeep	213098	5.81	6588.0
SARS-CoV-2	ERR5060736	Illumina	94410	Dehumanizer	94398	41.879999999999995	11577948.0
SARS-CoV-2	ERR5060736	Illumina	94410	ReadItAndKeep	94404	2.79	6704.0
SARS-CoV-2	ERR5062179	Illumina	7207026	Dehumanizer	7206904	200.77	11587456.0
SARS-CoV-2	ERR5062179	Illumina	7207026	ReadItAndKeep	7206502	178.93	6688.0
SARS-CoV-2	ERR5064345	Illumina	694816	Dehumanizer	694814	62.95	11581492.0
SARS-CoV-2	ERR5064345	Illumina	694816	ReadItAndKeep	692968	12.96	6560.0
SARS-CoV-2	ERR5065179	Illumina	3964330	Dehumanizer	3964315	123.32000000000001	11578856.0
SARS-CoV-2	ERR5065179	Illumina	3964330	ReadItAndKeep	3959026	80.62	6608.0
SARS-CoV-2	ERR5066100	Illumina	332854	Dehumanizer	332844	57.17	11579280.0
SARS-CoV-2	ERR5066100	Illumina	332854	ReadItAndKeep	332730	6.85	6812.0
SARS-CoV-2	ERR5066465	Illumina	759980	Dehumanizer	759956	62.64	11580400.0
SARS-CoV-2	ERR5066465	Illumina	759980	ReadItAndKeep	755578	21.56	6772.0
SARS-CoV-2	ERR5066768	Illumina	4218394	Dehumanizer	4218250	112.02	11580964.0
SARS-CoV-2	ERR5066768	Illumina	4218394	ReadItAndKeep	4217772	88.22	6768.0
SARS-CoV-2	ERR5066907	Illumina	3881690	Dehumanizer	3881608	116.00999999999999	11584416.0
SARS-CoV-2	ERR5066907	Illumina	3881690	ReadItAndKeep	3880882	68.12	6808.0
SARS-CoV-2	ERR5068267	Illumina	1229906	Dehumanizer	1229884	82.98	11579176.0
SARS-CoV-2	ERR5068267	Illumina	1229906	ReadItAndKeep	1219724	28.72	6520.0
SARS-CoV-2	ERR5068395	Illumina	1072150	Dehumanizer	1072145	81.11	11582488.0
SARS-CoV-2	ERR5068395	Illumina	1072150	ReadItAndKeep	1068374	23.09	6688.0
SARS-CoV-2	ERR5068606	Illumina	1065970	Dehumanizer	1065970	63.81999999999999	11580356.0
SARS-CoV-2	ERR5068606	Illumina	1065970	ReadItAndKeep	1041174	10.36	6760.0
SARS-CoV-2	ERR5069632	Illumina	4842512	Dehumanizer	4842509	110.88	11579216.0
SARS-CoV-2	ERR5069632	Illumina	4842512	ReadItAndKeep	4838486	77.72	6808.0
SARS-CoV-2	ERR5069846	Illumina	644906	Dehumanizer	644901	84.88	11580484.0
SARS-CoV-2	ERR5069846	Illumina	644906	ReadItAndKeep	643744	13.63	6752.0
SARS-CoV-2	ERR5071993	Illumina	665342	Dehumanizer	665313	83.03999999999999	11579248.0
SARS-CoV-2	ERR5071993	Illumina	665342	ReadItAndKeep	663160	14.11	6520.0
SARS-CoV-2	ERR5073858	Illumina	776840	Dehumanizer	776813	86.68	11579072.0
SARS-CoV-2	ERR5073858	Illumina	776840	ReadItAndKeep	771606	17.56	6684.0
SARS-CoV-2	ERR5074248	Illumina	554182	Dehumanizer	554182	80.63	11578336.0
SARS-CoV-2	ERR5074248	Illumina	554182	ReadItAndKeep	554018	11.2	6808.0
SARS-CoV-2	ERR5075073	Illumina	844342	Dehumanizer	844336	90.44	11578728.0
SARS-CoV-2	ERR5075073	Illumina	844342	ReadItAndKeep	844294	20.78	6732.0
SARS-CoV-2	ERR5076800	Illumina	637428	Dehumanizer	637420	83.4	11580592.0
SARS-CoV-2	ERR5076800	Illumina	637428	ReadItAndKeep	635146	12.25	6756.0
SARS-CoV-2	ERR5080380	Illumina	1187588	Dehumanizer	1187585	93.11	11584132.0
SARS-CoV-2	ERR5080380	Illumina	1187588	ReadItAndKeep	1185524	21.64	6636.0
SARS-CoV-2	ERR5080863	Illumina	55750	Dehumanizer	55750	75.8	11580528.0
SARS-CoV-2	ERR5080863	Illumina	55750	ReadItAndKeep	55744	1.38	6740.0
SARS-CoV-2	ERR5081052	Illumina	695172	Dehumanizer	695171	69.36	11580332.0
SARS-CoV-2	ERR5081052	Illumina	695172	ReadItAndKeep	680264	6.3	6604.0
SARS-CoV-2	ERR5081464	Illumina	1168992	Dehumanizer	1168979	88.91	11577560.0
SARS-CoV-2	ERR5081464	Illumina	1168992	ReadItAndKeep	1164578	20.34	8820.0
SARS-CoV-2	ERR5081806	Illumina	1331408	Dehumanizer	1331378	91.47	11577532.0
SARS-CoV-2	ERR5081806	Illumina	1331408	ReadItAndKeep	1321174	32.05	6832.0
SARS-CoV-2	ERR5082074	Illumina	1414038	Dehumanizer	1414036	90.47	11579236.0
SARS-CoV-2	ERR5082074	Illumina	1414038	ReadItAndKeep	1380562	13.35	6856.0
SARS-CoV-2	ERR5088665	Illumina	972972	Dehumanizer	972958	84.02	11578992.0
SARS-CoV-2	ERR5088665	Illumina	972972	ReadItAndKeep	969342	21.54	6752.0
SARS-CoV-2	ERR5088866	Illumina	4960860	Dehumanizer	4960846	141.84	11584092.0
SARS-CoV-2	ERR5088866	Illumina	4960860	ReadItAndKeep	4954784	108.02000000000001	6784.0
SARS-CoV-2	ERR5089977	Illumina	1072450	Dehumanizer	1072448	85.12	11581808.0
SARS-CoV-2	ERR5089977	Illumina	1072450	ReadItAndKeep	1062994	20.96	8568.0
SARS-CoV-2	ERR5090039	Illumina	895056	Dehumanizer	895038	81.89	11580276.0
SARS-CoV-2	ERR5090039	Illumina	895056	ReadItAndKeep	885920	17.46	6700.0
SARS-CoV-2	ERR5090526	Illumina	2845946	Dehumanizer	2845938	108.44999999999999	11585064.0
SARS-CoV-2	ERR5090526	Illumina	2845946	ReadItAndKeep	2842908	61.57	6756.0
SARS-CoV-2	ERR5090944	Illumina	1788968	Dehumanizer	1788952	92.78	11583400.0
SARS-CoV-2	ERR5090944	Illumina	1788968	ReadItAndKeep	1783304	32.34	6464.0
SARS-CoV-2	ERR5092046	Illumina	920880	Dehumanizer	920876	82.37	11581256.0
SARS-CoV-2	ERR5092046	Illumina	920880	ReadItAndKeep	916902	17.41	6692.0
SARS-CoV-2	ERR5092350	Illumina	621450	Dehumanizer	621447	78.16	11582128.0
SARS-CoV-2	ERR5092350	Illumina	621450	ReadItAndKeep	609642	6.87	6848.0
SARS-CoV-2	ERR5092467	Illumina	688068	Dehumanizer	688062	78.35	11581988.0
SARS-CoV-2	ERR5092467	Illumina	688068	ReadItAndKeep	683718	13.04	6808.0
SARS-CoV-2	ERR5092842	Illumina	2850146	Dehumanizer	2850145	111.17000000000002	11578680.0
SARS-CoV-2	ERR5092842	Illumina	2850146	ReadItAndKeep	2848668	46.87	6756.0
SARS-CoV-2	ERR5093074	Illumina	846786	Dehumanizer	846777	79.56	11578520.0
SARS-CoV-2	ERR5093074	Illumina	846786	ReadItAndKeep	844142	16.52	6720.0
SARS-CoV-2	ERR5093644	Illumina	10160932	Dehumanizer	10159992	253.91	11582248.0
SARS-CoV-2	ERR5093644	Illumina	10160932	ReadItAndKeep	10160072	263.99	6728.0
SARS-CoV-2	ERR5093923	Illumina	1064982	Dehumanizer	1064975	85.22	11577436.0
SARS-CoV-2	ERR5093923	Illumina	1064982	ReadItAndKeep	1058554	19.51	6760.0
SARS-CoV-2	ERR5094335	Illumina	287598	Dehumanizer	287588	72.76	11577112.0
SARS-CoV-2	ERR5094335	Illumina	287598	ReadItAndKeep	286064	5.91	6576.0
SARS-CoV-2	ERR5094529	Illumina	3265966	Dehumanizer	3265959	118.19	11593172.0
SARS-CoV-2	ERR5094529	Illumina	3265966	ReadItAndKeep	3261996	70.39	6596.0
SARS-CoV-2	ERR5100830	Illumina	4993808	Dehumanizer	4992752	147.86	11584048.0
SARS-CoV-2	ERR5100830	Illumina	4993808	ReadItAndKeep	4993144	111.94	6760.0
SARS-CoV-2	ERR5174614	Illumina	2419902	Dehumanizer	2419822	106.63	11583064.0
SARS-CoV-2	ERR5174614	Illumina	2419902	ReadItAndKeep	2419298	44.17	6532.0
SARS-CoV-2	ERR5174695	Illumina	4473346	Dehumanizer	4473144	136.5	11580668.0
SARS-CoV-2	ERR5174695	Illumina	4473346	ReadItAndKeep	4472876	90.48	6764.0
SARS-CoV-2	ERR5176659	Illumina	2587630	Dehumanizer	2587429	101.77000000000001	11583552.0
SARS-CoV-2	ERR5176659	Illumina	2587630	ReadItAndKeep	2587228	49.61	6784.0
SARS-CoV-2	ERR5177088	Illumina	3386064	Dehumanizer	3385910	113.81	11582596.0
SARS-CoV-2	ERR5177088	Illumina	3386064	ReadItAndKeep	3385548	61.93	7152.0
SARS-CoV-2	ERR5177118	Illumina	2910402	Dehumanizer	2910325	105.54	11589140.0
SARS-CoV-2	ERR5177118	Illumina	2910402	ReadItAndKeep	2910048	51.67	6728.0
SARS-CoV-2	ERR5177329	Illumina	3817494	Dehumanizer	3817374	119.63	11583852.0
SARS-CoV-2	ERR5177329	Illumina	3817494	ReadItAndKeep	3816936	62.82	6592.0
SARS-CoV-2	ERR5177375	Illumina	3179294	Dehumanizer	3179170	110.72999999999999	11580232.0
SARS-CoV-2	ERR5177375	Illumina	3179294	ReadItAndKeep	3178802	53.77	6704.0
SARS-CoV-2	ERR5178163	Illumina	4505502	Dehumanizer	4505173	124.15	11584236.0
SARS-CoV-2	ERR5178163	Illumina	4505502	ReadItAndKeep	4503974	100.97	6596.0
SARS-CoV-2	ERR5178922	Illumina	177802	Dehumanizer	177778	54.400000000000006	11583192.0
SARS-CoV-2	ERR5178922	Illumina	177802	ReadItAndKeep	176846	3.39	6608.0
SARS-CoV-2	ERR5179778	Illumina	1981376	Dehumanizer	1981329	99.28	11581220.0
SARS-CoV-2	ERR5179778	Illumina	1981376	ReadItAndKeep	1980872	40.35	6540.0
SARS-CoV-2	ERR5179845	Illumina	1172690	Dehumanizer	1172648	62.209999999999994	11581552.0
SARS-CoV-2	ERR5179845	Illumina	1172690	ReadItAndKeep	1172526	22.42	6708.0
SARS-CoV-2	ERR5180770	Illumina	2571928	Dehumanizer	2571876	92.52	11581824.0
SARS-CoV-2	ERR5180770	Illumina	2571928	ReadItAndKeep	2571496	53.38	6760.0
SARS-CoV-2	ERR5181367	Illumina	2498154	Dehumanizer	2498047	92.66	11581932.0
SARS-CoV-2	ERR5181367	Illumina	2498154	ReadItAndKeep	2497952	40.87	6696.0
SARS-CoV-2	ERR5183238	Illumina	2879236	Dehumanizer	2878948	103.44999999999999	11591332.0
SARS-CoV-2	ERR5183238	Illumina	2879236	ReadItAndKeep	2878786	61.23	6820.0
SARS-CoV-2	ERR5183276	Illumina	1257526	Dehumanizer	1257400	70.58	11582592.0
SARS-CoV-2	ERR5183276	Illumina	1257526	ReadItAndKeep	1256284	21.16	6556.0
SARS-CoV-2	ERR5184006	Illumina	3160408	Dehumanizer	3160170	99.42	11580168.0
SARS-CoV-2	ERR5184006	Illumina	3160408	ReadItAndKeep	3159886	60.59	6768.0
SARS-CoV-2	ERR5184082	Illumina	417762	Dehumanizer	417692	53.870000000000005	11579388.0
SARS-CoV-2	ERR5184082	Illumina	417762	ReadItAndKeep	416690	7.32	6764.0
SARS-CoV-2	ERR5184141	Illumina	1817410	Dehumanizer	1817264	87.91	11580544.0
SARS-CoV-2	ERR5184141	Illumina	1817410	ReadItAndKeep	1816854	34.93	6708.0
SARS-CoV-2	ERR5185164	Illumina	1045980	Dehumanizer	1045887	82.18	11577612.0
SARS-CoV-2	ERR5185164	Illumina	1045980	ReadItAndKeep	1045546	20.92	6548.0
SARS-CoV-2	ERR5189834	Illumina	3488278	Dehumanizer	3488091	115.87	11580048.0
SARS-CoV-2	ERR5189834	Illumina	3488278	ReadItAndKeep	3487848	63.38	6820.0
SARS-CoV-2	ERR5189982	Illumina	3779848	Dehumanizer	3779695	122.9	11580120.0
SARS-CoV-2	ERR5189982	Illumina	3779848	ReadItAndKeep	3779236	69.97	6544.0
SARS-CoV-2	ERR5190704	Illumina	3596688	Dehumanizer	3596550	118.12	11580872.0
SARS-CoV-2	ERR5190704	Illumina	3596688	ReadItAndKeep	3596094	66.07	6860.0
SARS-CoV-2	ERR5191261	Illumina	3807816	Dehumanizer	3807529	120.77	11580084.0
SARS-CoV-2	ERR5191261	Illumina	3807816	ReadItAndKeep	3806972	76.78	6856.0
SARS-CoV-2	ERR5196388	Illumina	3611278	Dehumanizer	3611123	94.35	11581108.0
SARS-CoV-2	ERR5196388	Illumina	3611278	ReadItAndKeep	3611008	72.39	6784.0
SARS-CoV-2	ERR5197524	Illumina	1951244	Dehumanizer	1951077	91.49000000000001	11579948.0
SARS-CoV-2	ERR5197524	Illumina	1951244	ReadItAndKeep	1950520	41.47	6804.0
SARS-CoV-2	ERR5197819	Illumina	5510914	Dehumanizer	5510439	150.7	11580380.0
SARS-CoV-2	ERR5197819	Illumina	5510914	ReadItAndKeep	5510032	111.12	6628.0
SARS-CoV-2	ERR5207814	Illumina	1067110	Dehumanizer	1067067	80.37	11579152.0
SARS-CoV-2	ERR5207814	Illumina	1067110	ReadItAndKeep	1066530	19.94	8856.0
SARS-CoV-2	ERR5216182	Illumina	4404938	Dehumanizer	4404607	117.72999999999999	11583356.0
SARS-CoV-2	ERR5216182	Illumina	4404938	ReadItAndKeep	4404380	78.73	6620.0
SARS-CoV-2	ERR5217104	Illumina	1040504	Dehumanizer	1040504	77.37	11577440.0
SARS-CoV-2	ERR5217104	Illumina	1040504	ReadItAndKeep	1038076	18.29	6804.0
SARS-CoV-2	ERR5220552	Illumina	899334	Dehumanizer	899281	78.59	11581692.0
SARS-CoV-2	ERR5220552	Illumina	899334	ReadItAndKeep	899270	20.53	6852.0
SARS-CoV-2	ERR5221722	Illumina	591296	Dehumanizer	591284	67.07000000000001	11577072.0
SARS-CoV-2	ERR5221722	Illumina	591296	ReadItAndKeep	590792	11.33	6600.0
SARS-CoV-2	ERR5222233	Illumina	1041014	Dehumanizer	1041008	75.65	11577596.0
SARS-CoV-2	ERR5222233	Illumina	1041014	ReadItAndKeep	1038884	20.5	8728.0
SARS-CoV-2	ERR5225149	Illumina	1229426	Dehumanizer	1229425	76.93	11577588.0
SARS-CoV-2	ERR5225149	Illumina	1229426	ReadItAndKeep	1223922	21.01	6516.0
SARS-CoV-2	ERR5225255	Illumina	2202074	Dehumanizer	2202068	97.0	11578072.0
SARS-CoV-2	ERR5225255	Illumina	2202074	ReadItAndKeep	2131820	18.52	8576.0
SARS-CoV-2	ERR5225742	Illumina	1382796	Dehumanizer	1382793	62.9	11578840.0
SARS-CoV-2	ERR5225742	Illumina	1382796	ReadItAndKeep	1338618	12.64	8772.0
SARS-CoV-2	ERR5226600	Illumina	1244840	Dehumanizer	1244839	74.08	11577336.0
SARS-CoV-2	ERR5226600	Illumina	1244840	ReadItAndKeep	1215720	9.81	6684.0
SARS-CoV-2	ERR5228047	Illumina	1606800	Dehumanizer	1606798	95.62	11577636.0
SARS-CoV-2	ERR5228047	Illumina	1606800	ReadItAndKeep	1601166	27.01	6636.0
SARS-CoV-2	ERR5228558	Illumina	834750	Dehumanizer	834742	71.09	11577244.0
SARS-CoV-2	ERR5228558	Illumina	834750	ReadItAndKeep	831590	15.41	6796.0
SARS-CoV-2	ERR5230812	Illumina	184742	Dehumanizer	184742	61.16	11576656.0
SARS-CoV-2	ERR5230812	Illumina	184742	ReadItAndKeep	179762	2.86	6688.0
SARS-CoV-2	ERR5238100	Illumina	886704	Dehumanizer	886666	55.849999999999994	11581336.0
SARS-CoV-2	ERR5238100	Illumina	886704	ReadItAndKeep	886246	16.3	6816.0
SARS-CoV-2	ERR5238171	Illumina	3004066	Dehumanizer	3003918	105.97	11581056.0
SARS-CoV-2	ERR5238171	Illumina	3004066	ReadItAndKeep	3003830	51.88	6544.0
SARS-CoV-2	ERR5246186	Illumina	2169772	Dehumanizer	2169630	94.42	11578848.0
SARS-CoV-2	ERR5246186	Illumina	2169772	ReadItAndKeep	2168660	47.97	6540.0
SARS-CoV-2	ERR5270901	Illumina	4978014	Dehumanizer	4977066	144.59	11582680.0
SARS-CoV-2	ERR5270901	Illumina	4978014	ReadItAndKeep	4977546	90.5	6820.0
SARS-CoV-2	ERR5271449	Illumina	1681084	Dehumanizer	1680942	94.47999999999999	11577952.0
SARS-CoV-2	ERR5271449	Illumina	1681084	ReadItAndKeep	1679458	35.86	8736.0
SARS-CoV-2	ERR5271578	Illumina	2266780	Dehumanizer	2266598	95.59	11579628.0
SARS-CoV-2	ERR5271578	Illumina	2266780	ReadItAndKeep	2265540	51.71	6768.0
SARS-CoV-2	ERR5273693	Illumina	3249222	Dehumanizer	3249088	110.64	11582480.0
SARS-CoV-2	ERR5273693	Illumina	3249222	ReadItAndKeep	3248828	56.96	6620.0
SARS-CoV-2	ERR5273974	Illumina	3748426	Dehumanizer	3748323	116.74000000000001	11583504.0
SARS-CoV-2	ERR5273974	Illumina	3748426	ReadItAndKeep	3747998	71.67	6760.0
SARS-CoV-2	ERR5274632	Illumina	559298	Dehumanizer	559198	67.88	11581984.0
SARS-CoV-2	ERR5274632	Illumina	559298	ReadItAndKeep	557844	10.88	8656.0
SARS-CoV-2	ERR5275615	Illumina	4241320	Dehumanizer	4241112	127.92	11581788.0
SARS-CoV-2	ERR5275615	Illumina	4241320	ReadItAndKeep	4240492	80.85	6600.0
SARS-CoV-2	ERR5275616	Illumina	817252	Dehumanizer	817215	69.55	11579108.0
SARS-CoV-2	ERR5275616	Illumina	817252	ReadItAndKeep	815674	15.67	6768.0
SARS-CoV-2	ERR5277648	Illumina	3154474	Dehumanizer	3154399	100.64	11578932.0
SARS-CoV-2	ERR5277648	Illumina	3154474	ReadItAndKeep	3153758	59.87	6816.0
SARS-CoV-2	ERR5281972	Illumina	2348268	Dehumanizer	2348215	86.31	11578312.0
SARS-CoV-2	ERR5281972	Illumina	2348268	ReadItAndKeep	2347826	39.69	6628.0
SARS-CoV-2	ERR5285675	Illumina	885252	Dehumanizer	885251	58.89	11579188.0
SARS-CoV-2	ERR5285675	Illumina	885252	ReadItAndKeep	880814	14.22	6792.0
SARS-CoV-2	ERR5285699	Illumina	352888	Dehumanizer	352883	52.7	11577100.0
SARS-CoV-2	ERR5285699	Illumina	352888	ReadItAndKeep	352844	9.1	6744.0
SARS-CoV-2	ERR5286508	Illumina	823150	Dehumanizer	823137	57.96	11578600.0
SARS-CoV-2	ERR5286508	Illumina	823150	ReadItAndKeep	823094	18.62	8792.0
SARS-CoV-2	ERR5286564	Illumina	1133234	Dehumanizer	1133234	59.19	11577024.0
SARS-CoV-2	ERR5286564	Illumina	1133234	ReadItAndKeep	1102820	10.6	6780.0
SARS-CoV-2	ERR5287063	Illumina	203698	Dehumanizer	203690	49.9	11577060.0
SARS-CoV-2	ERR5287063	Illumina	203698	ReadItAndKeep	203602	4.07	8808.0
SARS-CoV-2	ERR5288952	Illumina	997334	Dehumanizer	997331	59.68	11577068.0
SARS-CoV-2	ERR5288952	Illumina	997334	ReadItAndKeep	994494	19.33	6776.0
SARS-CoV-2	ERR5291583	Illumina	1304622	Dehumanizer	1304616	62.14	11577388.0
SARS-CoV-2	ERR5291583	Illumina	1304622	ReadItAndKeep	1298512	24.51	6692.0
SARS-CoV-2	ERR5292562	Illumina	989588	Dehumanizer	989513	60.95	11578132.0
SARS-CoV-2	ERR5292562	Illumina	989588	ReadItAndKeep	988936	18.02	6768.0
SARS-CoV-2	ERR5297007	Illumina	453028	Dehumanizer	453011	55.04	11577072.0
SARS-CoV-2	ERR5297007	Illumina	453028	ReadItAndKeep	452976	11.59	6748.0
SARS-CoV-2	ERR5298000	Illumina	12622	Dehumanizer	12622	45.91	11576448.0
SARS-CoV-2	ERR5298000	Illumina	12622	ReadItAndKeep	12550	0.42	6756.0
SARS-CoV-2	ERR5299157	Illumina	1351232	Dehumanizer	1351218	96.06	11578116.0
SARS-CoV-2	ERR5299157	Illumina	1351232	ReadItAndKeep	1351060	33.49	6532.0
SARS-CoV-2	ERR5300267	Illumina	684528	Dehumanizer	684517	80.02000000000001	11584040.0
SARS-CoV-2	ERR5300267	Illumina	684528	ReadItAndKeep	681058	12.76	6800.0
SARS-CoV-2	ERR5303140	Illumina	118086	Dehumanizer	118086	74.35	11578388.0
SARS-CoV-2	ERR5303140	Illumina	118086	ReadItAndKeep	117080	1.98	6684.0
SARS-CoV-2	ERR5304328	Illumina	2570548	Dehumanizer	2570095	120.29	11583436.0
SARS-CoV-2	ERR5304328	Illumina	2570548	ReadItAndKeep	2568826	42.7	6592.0
SARS-CoV-2	ERR5307759	Illumina	218002	Dehumanizer	217993	46.96	11582980.0
SARS-CoV-2	ERR5307759	Illumina	218002	ReadItAndKeep	217618	3.42	8632.0
SARS-CoV-2	ERR5307777	Illumina	1006252	Dehumanizer	1006148	82.35	11581036.0
SARS-CoV-2	ERR5307777	Illumina	1006252	ReadItAndKeep	1005496	18.8	6760.0
SARS-CoV-2	ERR5308292	Illumina	4982294	Dehumanizer	4981886	160.74	11582168.0
SARS-CoV-2	ERR5308292	Illumina	4982294	ReadItAndKeep	4981322	102.35	6792.0
SARS-CoV-2	ERR5308656	Illumina	2555280	Dehumanizer	2555210	89.87	11579192.0
SARS-CoV-2	ERR5308656	Illumina	2555280	ReadItAndKeep	2554758	49.16	6760.0
SARS-CoV-2	ERR5313345	Illumina	2749174	Dehumanizer	2748792	124.04	11580552.0
SARS-CoV-2	ERR5313345	Illumina	2749174	ReadItAndKeep	2748202	52.81	6724.0
SARS-CoV-2	ERR5313351	Illumina	3578250	Dehumanizer	3577920	135.41	11582956.0
SARS-CoV-2	ERR5313351	Illumina	3578250	ReadItAndKeep	3577086	73.63	8796.0
SARS-CoV-2	ERR5623918	Illumina	4505474	Dehumanizer	4505278	148.76	11579732.0
SARS-CoV-2	ERR5623918	Illumina	4505474	ReadItAndKeep	4504246	88.18	6840.0
SARS-CoV-2	ERR5650462	Illumina	4095194	Dehumanizer	4094927	117.15	11580776.0
SARS-CoV-2	ERR5650462	Illumina	4095194	ReadItAndKeep	4093700	79.5	6768.0
SARS-CoV-2	ERR5653377	Illumina	2283500	Dehumanizer	2283314	82.15	11580320.0
SARS-CoV-2	ERR5653377	Illumina	2283500	ReadItAndKeep	2282496	42.81	8792.0
SARS-CoV-2	ERR5656218	Illumina	5564582	Dehumanizer	5564207	128.31	11580232.0
SARS-CoV-2	ERR5656218	Illumina	5564582	ReadItAndKeep	5562846	102.72	6544.0
